# Supplementary material for: Proteomic and network analysis characterize stage-specific metabolism in Trypanosoma cruzi
Source: BMC Syst Biol. 2009 May 16;3:52. doi: 10.1186/1752-0509-3-52 (PMC2701929; doi:10.1186/1752-0509-3-52)
Supplement: Additional file 1 — Additional tables. Four worksheets, including detailed reaction list for iSR215, complete listing of metabolite names and abbreviations, full results from proteomics experiments, and lethal reaction deletions (single and non-trivial double) using full model and epimastigote model. [file 1752-0509-3-52-S1.xls]

## Sheet: iSR215
Abbreviation	Name	Equation	Reversible	Subsystem	Gene associations (',' [OR] / '+' [AND])	Enzyme classification	References
ASPTA1	aspartate transaminase, cytosolic	[c] : akg + asp-L <==> glu-L + oaa	TRUE	Alanine and Aspartate Metabolism	Tcr:503841.70, Tcr:503679.10, Tcr:510945.70	2.6.1.1	72, 104, 129
ASPTA1m	aspartate transaminase, mitochondrial	[m] : akg + asp-L <==> glu-L + oaa	TRUE	Alanine and Aspartate Metabolism	Tcr:510945.70, Tcr:503679.10	2.6.1.1	72, 104, 129
AKGDe2	2-oxoglutarate dehydrogenase (dihydrolipoamide S-succinyltransferase), mitochondrial	[m] : coa + sdhlam --> dhlam + succoa	FALSE	Citric Acid Cycle	Tcr:503935.20, Tcr:506025.60	2.3.1.61	.
CSm	citrate synthase, mitochondrial	[m] : accoa + h2o + oaa --> cit + coa + h	FALSE	Citric Acid Cycle	Tcr:509801.30, Tcr:511277.110	2.3.3.1	37, 50, 60, 121
FRDm	fumarate reductase (NADH-dependent), mitochondrial	[m] : fum + h + nadh --> nad + succ	FALSE	Citric Acid Cycle	Tcr:508535.10, Tcr:503841.80, Tcr:503467.9	1.3.99.1	7, 50, 124, 157
ICDHym	isocitrate dehydrogenase (NADP+), mitochondrial	[m] : icit + nadp --> akg + co2 + nadph	FALSE	Citric Acid Cycle	Tcr:511575.60, Tcr:506925.319	1.1.1.42	37, 121
ACONTm	aconitate hydratase, mitochondrial	[m] : cit <==> icit	TRUE	Citric Acid Cycle	Tcr:511277.290	4.2.1.3	39, 95
AKGDe1	2-oxoglutarate dehydrogenase (lipoamide), mitochondrial	[m] : akg + h + lpam <==> co2 + sdhlam	TRUE	Citric Acid Cycle	Tcr:408345.20, Tcr:510797.10, Tcr:506337.70, Tcr:503793.10, Tcr:510717.30	1.2.4.2	.
FUMm	fumarase, mitochondrial	[m] : fum + h2o <==> mal-L	TRUE	Citric Acid Cycle	Tcr:509879.40, Tcr:507669.10, Tcr:510329.270, Tcr:507257.60	4.2.1.2	2, 50, 81
MDHm	malate dehydrogenase, mitochondrial	[m] : mal-L + nad <==> h + nadh + oaa	TRUE	Citric Acid Cycle	Tcr:506195.110, Tcr:507883.109	1.1.1.37	6, 9, 29, 50, 119, 134, 139
SUCD1rm	succinate dehydrogenase, mitochondrial	[m] : fad + succ <==> fadh2 + fum	TRUE	Citric Acid Cycle	Tcr:511909.40, Tcr:506399.89	1.3.99.1	7, 50, 121, 157, 167
SUCOASm	succinate--CoA synthetase (ADP-forming), mitochondrial	[m] : atp + coa + succ <==> adp + pi + succoa	TRUE	Citric Acid Cycle	Tcr:508479.340 + (Tcr:507767.10, Tcr:507681.20)	6.2.1.5	32, 44, 123, 141, 173
GLUDm	glutamate dehydrogenase (NADP), mitochondrial	[m] : glu-L + h2o + nadp <==> akg + h + nadph + nh4	TRUE	Glutamate metabolism	Tcr:509445.39	1.4.1.4	104, 117, 128, 130, 131, 133, 172
GLUDx	glutamate dehydrogenase (NAD), cytosolic	[c] : glu-L + h2o + nad <==> akg + h + nadh + nh4	TRUE	Glutamate metabolism	Tcr:505843.10, Tcr:507875.20, Tcr:508111.30	1.4.1.2	50, 85, 104, 131, 132, 138
GLUDx [m]	glutamate dehydrogenase (NAD), mitochondrial	[m] : glu-L + h2o + nad <==> akg + h + nadh + nh4	TRUE	Glutamate metabolism	Tcr:509445.39	1.4.1.2	85, 104, 131, 132, 138
GLUDy	glutamate dehydrogenase (NADP), cytosolic	[c] : glu-L + h2o + nadp <==> akg + h + nadph + nh4	TRUE	Glutamate metabolism	Tcr:508111.30, Tcr:505843.10, Tcr:507875.20	1.4.1.4	50, 104, 117, 128, 130, 131, 133, 172
THRDm	L-threonine dehydrogenase, mitochondrial	[m] : nad + thr-L --> 2aobut + h + nadh	FALSE	Glycine, Serine, and Threonine Metabolism	Tcr:511753.120, Tcr:507923.10	1.1.1.103	28, 113, 140, 143, 144
GLYATm	glycine C-acetyltransferase, mitochondrial	[m] : accoa + gly <==> 2aobut + coa	TRUE	Glycine, Serine, and Threonine Metabolism	Tcr:511899.40, Tcr:511071.140, Tcr:511899.10	2.3.1.29	.
FBP	fructose-bisphosphatase, cytosolic	[c] : fdp + h2o --> f6p + pi	FALSE	Glycolysis/Gluconeogenesis	Tcr:508351.10, Tcr:506649.70	3.1.3.11	81, 120
FBPg	fructose-bisphosphatase, glycosomal	[x] : fdp + h2o --> f6p + pi	FALSE	Glycolysis/Gluconeogenesis	Tcr:508351.10, Tcr:506649.70	3.1.3.11	81, 120
G3PDcm	glycerol-3-phosphate dehydrogenase (FAD)	fad[m] + glyc3p[c] --> dhap[c] + fadh2[m]	FALSE	Glycolysis/Gluconeogenesis	Tcr:511423.70, Tcr:507949.130	1.1.99.5	50, 86
G3PDg	glycerol-3-phosphate dehydrogenase (NAD), glycosomal	[x] : dhap + h + nadh --> glyc3p + nad	FALSE	Glycolysis/Gluconeogenesis	Tcr:508241.10, Tcr:511151.90	1.1.1.8	24, 50, 164, 165
GLUKg	glucokinase, glycosomal	[x] : atp + b-D-glucose --> adp + g6p-B + h	FALSE	Glycolysis/Gluconeogenesis	Tcr:510187.100	2.7.1.2	81, 103
HEX	hexokinase (D-glucose:ATP), cytosolic	[c] : a-D-glucose + atp --> adp + g6p-A + h	FALSE	Glycolysis/Gluconeogenesis	Tcr:508951.20, Tcr:510121.20	2.7.1.1	41, 59, 60, 77, 100, 103, 107, 119, 135, 137
PFKg	phosphofructokinase, glycosomal	[x] : atp + f6p --> adp + fdp + h	FALSE	Glycolysis/Gluconeogenesis	Tcr:508153.340	2.7.1.11	106, 107, 116, 119, 135
PYK	pyruvate kinase, cytosolic	[c] : adp + h + pep --> atp + pyr	FALSE	Glycolysis/Gluconeogenesis	Tcr:507993.390, Tcr:511281.60	2.7.1.40	50, 58, 60, 107, 114, 167
A1Eg	aldose 1-epimerase, glycosomal	[x] : a-D-glucose <==> b-D-glucose	TRUE	Glycolysis/Gluconeogenesis	Tcr:509331.180, Tcr:504425.90	5.1.3.3	83
ENO	enolase, cytosolic	[c] : 2pg <==> h2o + pep	TRUE	Glycolysis/Gluconeogenesis	Tcr:511029.10, Tcr:504105.140, Tcr:511529.90	4.2.1.11	47, 49, 50, 58
FBAg	fructose-bisphosphate aldolase, glycosomal	[x] : fdp <==> dhap + g3p	TRUE	Glycolysis/Gluconeogenesis	Tcr:510301.20, Tcr:510301.10, Tcr:504163.50, Tcr:504163.40	4.1.2.13	81, 119
FRDgr	fumarate reductase (NADH-dependent), glycosomal	[x] : fum + h + nadh <==> nad + succ	TRUE	Glycolysis/Gluconeogenesis	Tcr:503849.60, Tcr:439653.10, Tcr:510215.10, Tcr:503849.80, Tcr:510213.110	1.3.99.1	7, 34, 81, 124, 157
FUM	fumarase, cytosolic	[c] : fum + h2o <==> mal-L	TRUE	Glycolysis/Gluconeogenesis	Tcr:510329.270, Tcr:509879.40, Tcr:507257.60, Tcr:507669.10	4.2.1.2	2
FUMg	fumarase, glycosomal	[x] : fum + h2o <==> mal-L	TRUE	Glycolysis/Gluconeogenesis	Tcr:507257.60, Tcr:510329.270, Tcr:509879.40, Tcr:507669.10	4.2.1.2	2
G6PI2x	glucose-6-phosphate isomerase, cytosolic	[c] : g6p-B <==> f6p	TRUE	Glycolysis/Gluconeogenesis	Tcr:510889.221, Tcr:506529.508	5.3.1.9	.
GAPDg	glyceraldehyde-3-phosphate dehydrogenase (NAD), glycosomal	[x] : g3p + nad + pi <==> 13dpg + h + nadh	TRUE	Glycolysis/Gluconeogenesis	Tcr:509065.70, Tcr:506943.60, Tcr:509065.60, Tcr:506943.50	1.2.1.12	23, 30, 50, 52, 53, 66, 71, 99, 102, 150, 175
GLYKg	glycerol kinase, glycosomal	[x] : atp + glyc <==> adp + glyc3p + h	TRUE	Glycolysis/Gluconeogenesis	Tcr:510661.60	2.7.1.30	11, 18, 50, 110, 118, 136, 146, 158
MDHg	malate dehydrogenase, glycosomal	[x] : mal-L + nad <==> h + nadh + oaa	TRUE	Glycolysis/Gluconeogenesis	Tcr:506503.69, Tcr:511293.69	1.1.1.37	6, 9, 29, 50, 81, 119, 134, 139
PGI1	glucose-6-phosphate isomerase, glycosomal	[x] : g6p-A <==> f6p	TRUE	Glycolysis/Gluconeogenesis	Tcr:506529.508, Tcr:510889.221	5.3.1.9	1, 60, 78, 81, 119, 125, 134
PGI1c	glucose-6-phosphate isomerase, cytosolic	[c] : g6p-A <==> f6p	TRUE	Glycolysis/Gluconeogenesis	Tcr:506529.508, Tcr:510889.221	5.3.1.9	.
PGI2	glucose-6-phosphate isomerase, glycosomal	[x] : g6p-B <==> f6p	TRUE	Glycolysis/Gluconeogenesis	Tcr:510889.221, Tcr:506529.508	5.3.1.9	1, 60, 78, 81, 119, 125, 134
PGI3	glucose-6-phosphate isomerase, glycosomal	[x] : g6p-A <==> g6p-B	TRUE	Glycolysis/Gluconeogenesis	Tcr:506529.508, Tcr:510889.221	5.3.1.9	1, 60, 78, 81, 119, 125, 134
PGI3c	glucose-6-phosphate isomerase, cytosolic	[c] : g6p-A <==> g6p-B	TRUE	Glycolysis/Gluconeogenesis	Tcr:510889.221, Tcr:506529.508	5.3.1.9	.
PGK	phosphoglycerate kinase, cytosolic	[c] : 13dpg + adp <==> 3pg + atp	TRUE	Glycolysis/Gluconeogenesis	Tcr:506945.20, Tcr:506125.30, Tcr:506127.9, Tcr:504153.20, Tcr:506835.70	2.7.2.3	17, 26, 50, 81
PGKg	phosphoglycerate kinase, glycosomal	[x] : 13dpg + adp <==> 3pg + atp	TRUE	Glycolysis/Gluconeogenesis	Tcr:505999.90, Tcr:505999.100, Tcr:511419.50, Tcr:511419.40	2.7.2.3	17, 26, 50, 81
PGM	phosphoglycerate mutase, cytosolic	[c] : 3pg <==> 2pg	TRUE	Glycolysis/Gluconeogenesis	Tcr:510283.40, Tcr:511017.20, Tcr:509203.10, Tcr:503887.70, Tcr:506247.330, Tcr:511805.29, Tcr:507811.44, Tcr:507771.40, Tcr:503823.10, Tcr:511649.150	5.4.2.1	8, 50, 58, 92
PPCKg	phosphoenolpyruvate carboxykinase, glycosomal	[x] : atp + oaa <==> adp + co2 + pep	TRUE	Glycolysis/Gluconeogenesis	Tcr:507547.90, Tcr:508441.20	4.1.1.49	25, 50, 81, 142, 145, 156
PPDKgr	pyruvate phosphate dikinase, glycosomal	[x] : atp + pi + pyr <==> amp + h + pep + ppi	TRUE	Glycolysis/Gluconeogenesis	Tcr:506297.190, Tcr:510101.140	2.7.9.1	20, 64, 177
TPIg	triose-phosphate isomerase, glycosomal	[x] : dhap <==> g3p	TRUE	Glycolysis/Gluconeogenesis	Tcr:508647.200	5.3.1.1	3, 33, 50, 63, 79, 81, 98, 105, 119, 170, 178
PPA	inorganic diphosphatase, cytosolic	[c] : h2o + ppi --> h + (2) pi	FALSE	Other	Tcr:508153.820, Tcr:510773.20, Tcr:511385.30, Tcr:508181.140	3.6.1.1	4, 15, 180
PPAg	inorganic diphosphatase, glycosomal	[x] : h2o + ppi --> h + (2) pi	FALSE	Other	Tcr:511385.30, Tcr:508181.140, Tcr:508153.820, Tcr:510773.20	3.6.1.1	4, 15, 180
PPAm	inorganic pyrophosphatase, mitochondrial	[m] : h2o + ppi --> h + (2) pi	FALSE	Other	Tcr:510773.20, Tcr:511385.30, Tcr:508153.820, Tcr:508181.140	3.6.1.1	4, 15, 180
ADK1g	adenylate kinase, glycosomal	[x] : amp + atp <==> (2) adp	TRUE	Other	Tcr:506947.90, Tcr:503479.30, Tcr:507883.90, Tcr:507883.80, Tcr:510243.50, Tcr:509733.180, Tcr:506195.90, Tcr:506855.180, Tcr:506195.80, Tcr:510575.180	2.7.4.3	82, 143
ALTOXIDm2	alternative oxidase, mitochondrial	[m] : o2 + (2) q6h2 --> (2) h2o + (2) q6	FALSE	Oxidative Phosphorylation	Tcr:504147.180	.	31, 42, 45, 51, 67, 68, 70, 73, 75, 80, 88, 94, 147, 149, 179, 181
ATPSm	ATP synthase, mitochondrial	adp[m] + (3) h[c] + pi[m] --> atp[m] + (2) h[m] + h2o[m]	FALSE	Oxidative Phosphorylation	(Tcr:510395.10 + (Tcr:467287.30, Tcr:509233.180) + (Tcr:504069.80, Tcr:511145.60) + Tcr:506945.240) + ((Tcr:504125.40, Tcr:504131.180) + Tcr:503579.70 + Tcr:507517.60 + Tcr:506977.70)	3.6.3.14	10, 12, 21, 27, 36, 48, 74, 112, 148, 152, 159, 162, 174, 176
CYOO6m	cytochrome c oxidase, mitochondrial (6 protons)	(4) focytc[m] + (10) h[m] + o2[m] --> (4) ficytc[m] + (6) h[c] + (2) h2o[m]	FALSE	Oxidative Phosphorylation	(Tcr:510889.50, Tcr:506529.360) + (Tcr:510565.30, Tcr:508503.20) + (Tcr:504069.20, Tcr:511145.10) + (Tcr:503769.40, Tcr:509233.150) + (Tcr:407477.50, Tcr:511389.110) + (Tcr:507611.280, Tcr:507723.100) + (Tcr:510783.49, Tcr:455721.9, (Tcr:508651.20, Tcr:509961.9))	1.9.3.1	55, 75, 126, 155
CYOR_u6m	ubiquinol-6 cytochrome c reductase	(2) ficytc[m] + (1.5) h[m] + q6h2[m] --> (2) focytc[m] + (3.5) h[c] + q6[m]	FALSE	Oxidative Phosphorylation	(Tcr:504575.15, Tcr:509011.54) + Tcr:511391.160 + (Tcr:508301.20, Tcr:511181.50, Tcr:503465.49)	1.10.2.2	55, 56, 75, 161
NADH2-u6am	NADH dehydrogenase, cytosolic/mitochondrial	(5) h[m] + nadh[m] + q6[m] --> (4) h[c] + nad[m] + q6h2[m]	FALSE	Oxidative Phosphorylation	Tcr:506513.190, Tcr:511323.50, Tcr:507869.10, Tcr:508399.10	1.6.99.3	56, 90, 93, 108, 166
NADH2-u6cm	NADH dehydrogenase, cytosolic/mitochondrial	h[c] + nadh[c] + q6[m] --> nad[c] + q6h2[m]	FALSE	Oxidative Phosphorylation	Tcr:508717.20, Tcr:506839.70	1.6.99.3	56, 90, 108, 166
NADH2-u6m	NADH dehydrogenase, mitochondrial	[m] : h + nadh + q6 --> nad + q6h2	FALSE	Oxidative Phosphorylation	Tcr:506839.70, Tcr:508717.20	1.6.99.3	56, 84, 90, 108, 166
SUCD3_DASH_u6m	succinate dehydrogenase (ubiquinone-6), mitochondrial	[m] : fadh2 + q6 <==> fad + q6h2	TRUE	Oxidative Phosphorylation	Tcr:511909.40, Tcr:505843.24, Tcr:504949.30	1.3.5.1	7, 108, 121, 157, 167
DRBKg	deoxyribokinase, glycosomal	[x] : atp + drib --> 2dr5p + adp + h	FALSE	Pentose Phosphate Pathway	Tcr:506925.480	2.7.1.15	81
G6PDH1	glucose 6-phosphate dehydrogenase, cytosolic	[c] : g6p-B + nadp --> 6pgl + h + nadph	FALSE	Pentose Phosphate Pathway	Tcr:509287.50	1.1.1.49	14, 40, 54, 59, 60, 87, 97, 122, 134
G6PDHg	glucose 6-phosphate dehydrogenase, glycosomal	[x] : g6p-B + nadp --> 6pgl + h + nadph	FALSE	Pentose Phosphate Pathway	Tcr:509287.50	1.1.1.49	14, 40, 54, 59, 60, 87, 97, 122, 134
PGDH	phosphogluconate dehydrogenase, cytosolic	[c] : 6pgc + nadp --> co2 + nadph + ru5p-D	FALSE	Pentose Phosphate Pathway	Tcr:510663.70, Tcr:507011.269, Tcr:510737.10	1.1.1.44	46, 57, 60, 97, 134
PGL	6-phosphogluconolactonase, cytosolic	[c] : 6pgl + h2o --> 6pgc + h	FALSE	Pentose Phosphate Pathway	Tcr:503945.40, Tcr:503713.30	3.1.1.31	14, 22, 60, 96
PGLg	6-phosphogluconolactonase, glycosomal	[x] : 6pgl + h2o --> 6pgc + h	FALSE	Pentose Phosphate Pathway	Tcr:503713.30, Tcr:503945.40	3.1.1.31	14, 22, 60, 96
DRPArg	deoxyribose-phosphate aldolase, glycosomal	[x] : 2dr5p <==> acald + g3p	TRUE	Pentose Phosphate Pathway	Tcr:507559.80, Tcr:510303.50	4.1.2.4	.
GNKg	gluconokinase, glycosomal	[x] : atp + glcn-D <==> 6pgc + adp + h	TRUE	Pentose Phosphate Pathway	Tcr:508177.20	2.7.1.12	.
PPM	phosphopentomutase, cytosolic	[c] : r1p <==> r5p	TRUE	Pentose Phosphate Pathway	Tcr:511911.130, Tcr:508637.90	5.4.2.2	134
PRPPS	phosphoribosylpyrophosphate synthetase, cytosolic	[c] : atp + r5p <==> amp + h + prpp	TRUE	Pentose Phosphate Pathway	Tcr:507773.60, Tcr:507809.30, Tcr:510431.250, Tcr:508717.30, Tcr:506607.19, Tcr:511661.90, Tcr:503777.19, Tcr:506839.80, Tcr:506321.310	2.7.6.1	.
RBKrg	ribokinase, glycosomal	[x] : atp + rib-D <==> adp + h + r5p	TRUE	Pentose Phosphate Pathway	Tcr:506925.480	2.7.1.15	81
RPE	ribulose 5-phosphate 3-epimerase, cytosolic	[c] : ru5p-D <==> xu5p-D	TRUE	Pentose Phosphate Pathway	Tcr:510257.30	5.1.3.1	60, 115, 182
RPEg	ribulose 5-phosphate 3-epimerase, glycosomal	[x] : ru5p-D <==> xu5p-D	TRUE	Pentose Phosphate Pathway	Tcr:509213.70	5.1.3.1	60, 115, 182
RPI	ribose-5-phosphate isomerase, cytosolic	[c] : r5p <==> ru5p-D	TRUE	Pentose Phosphate Pathway	Tcr:508601.119	5.3.1.6	60, 89
RPIg	ribose-5-phosphate isomerase, glycosomal	[x] : r5p <==> ru5p-D	TRUE	Pentose Phosphate Pathway	Tcr:509199.24	5.3.1.6	60, 89
TAL	transaldolase, cytosolic	[c] : g3p + s7p <==> e4p + f6p	TRUE	Pentose Phosphate Pathway	Tcr:507889.10, Tcr:503477.20	2.2.1.2	60
TKT1	transketolase, cytosolic	[c] : r5p + xu5p-D <==> g3p + s7p	TRUE	Pentose Phosphate Pathway	Tcr:511067.30	2.2.1.1	60, 61, 115
TKT1g	transketolase, glycosomal	[x] : r5p + xu5p-D <==> g3p + s7p	TRUE	Pentose Phosphate Pathway	Tcr:511069.4	2.2.1.1	60, 61, 115
TKT2	transketolase, cytosolic	[c] : e4p + xu5p-D <==> f6p + g3p	TRUE	Pentose Phosphate Pathway	Tcr:511067.30	2.2.1.1	60, 61, 115
TKT2g	transketolase, glycosomal	[x] : e4p + xu5p-D <==> f6p + g3p	TRUE	Pentose Phosphate Pathway	Tcr:511903.120	2.2.1.1	60, 61, 115
P5CDm_i	1-pyrroline-5-carboxylate dehydrogenase, mitochondrial	[m] : 1pyr5c + (2) h2o + nad --> glu-L + h + nadh	FALSE	Proline Metabolism	Tcr:509351.10, Tcr:510943.50	1.5.1.12	76
PRO1xm	proline oxidase (NAD), mitochondrial	[m] : nad + pro-L --> 1pyr5c + (2) h + nadh	FALSE	Proline Metabolism	Tcr:506411.30, Tcr:506857.20, Tcr:509207.90	1.5.1.2	69, 76, 111
PYR5CDm	D1-pyrroline-5-carboxylate dehydrogenase, mitochondrial	[m] : glu5sa + h2o + nadp --> glu-L + (2) h + nadph	FALSE	Proline Metabolism	Tcr:509351.10, Tcr:510943.50	1.5.1.12	76
G5SADsm	L-glutamate 5-semialdehyde dehydratase (spontaneous) mitochondrial	[m] : glu5sa <==> 1pyr5c + h + h2o	TRUE	Proline Metabolism	.	spontaneous	.
ALATA_Li	L-alanine transaminase, cytosolic	[c] : glu-L + pyr --> akg + ala-L	FALSE	Pyruvate Metabolism	Tcr:510889.140, Tcr:506529.420, Tcr:510889.120, Tcr:506529.430	2.6.1.2	50, 104, 134, 160, 163
ALATA_Lmirrev	L-alanine transaminase, mitochondrial	[m] : glu-L + pyr --> akg + ala-L	FALSE	Pyruvate Metabolism	Tcr:506529.420, Tcr:510889.120, Tcr:510889.140, Tcr:506529.430	2.6.1.2	50, 104, 134, 160, 163
ME1m	malic enzyme (NAD), mitochondrial	[m] : mal-L + nad --> co2 + nadh + pyr	FALSE	Pyruvate Metabolism	Tcr:505183.20, Tcr:508647.270	1.1.1.40	50, 127, 134, 142, 145, 151
ME1x	malic enzyme (NAD), cytosolic	[c] : mal-L + nad --> co2 + nadh + pyr	FALSE	Pyruvate Metabolism	Tcr:508647.280, Tcr:505183.30	1.1.1.40	50, 127, 134, 145, 151
PDHe2	pyruvate dehydrogenase (dihydrolipoamide acetyltransferase), mitochondrial	[m] : adhlam + coa + h --> accoa + dhlam	FALSE	Pyruvate Metabolism	Tcr:509717.20, Tcr:511367.70, Tcr:510105.170	2.3.1.61	168
PDHe3	pyruvate dehydrogenase (dihydrolipoamide dehydrogenase), mitochondrial	[m] : dhlam + nad --> h + lpam + nadh	FALSE	Pyruvate Metabolism	Tcr:507757.70, Tcr:508933.10, Tcr:508933.20, Tcr:506701.10, Tcr:509379.10, Tcr:507757.60	1.8.1.4	5, 13, 16, 19, 35, 43, 91, 101, 109, 169
ASCTmr	acetate:succinate-CoA-transferase, mitochondrial	[m] : accoa + succ <==> ac + succoa	TRUE	Pyruvate Metabolism	Tcr:506301.50, Tcr:504153.360	2.3.1.99	32, 65, 173
PDHam1m	pyruvate dehydrogenase (lipoamide), mitochondrial	[m] : pyr + thmpp <==> 2ahethmpp + co2	TRUE	Pyruvate Metabolism	Tcr:507831.70, Tcr:511261.160	1.2.4.2	168
PDHam2m	Pyruvate dehydrogenase (lipoamide), mitochondrial	[m] : 2ahethmpp + lpam <==> adhlam + thmpp	TRUE	Pyruvate Metabolism	Tcr:510421.320, Tcr:510091.80	1.2.4.2	168
ASPt2	L-aspartate transport in via proton symport	asp-L[e] + h[e] --> asp-L[c] + h[c]	FALSE	Transport, Extracellular	.	.	.
ATPS	ATPase, cytosolic	atp[c] + h2o[c] --> adp[c] + h[e] + pi[c]	FALSE	Transport, Extracellular	Tcr:508781.20, Tcr:508851.59, Tcr:506855.80, Tcr:511589.10	3.6.3.6	.
GLCAt	alpha-glucose transport, extracellular	a-D-glucose[e] --> a-D-glucose[c]	FALSE	Transport, Extracellular	.	.	153, 154, 171
GLCBt	beta-glucose transport, extracellular	b-D-glucose[e] --> b-D-glucose[c]	FALSE	Transport, Extracellular	.	.	153, 154, 171
GLUt2	L-glutamate transport in via proton symport	glu-L[e] + h[e] --> glu-L[c] + h[c]	FALSE	Transport, Extracellular	.	.	76
PROabc	L-proline transport in via ABC system	atp[c] + h2o[c] + pro-L[e] --> adp[c] + h[c] + pi[c] + pro-L[c]	FALSE	Transport, Extracellular	.	.	38
PROt2	L-proline transport in via proton symport	h[e] + pro-L[e] --> h[c] + pro-L[c]	FALSE	Transport, Extracellular	.	.	38
THRt2	L-threonine transport in via proton symport	h[e] + thr-L[e] --> h[c] + thr-L[c]	FALSE	Transport, Extracellular	.	.	.
ALAt2r	L-alanine reversible transport, extracellular	ala-L[e] <==> ala-L[c]	TRUE	Transport, Extracellular	.	.	.
CO2t	CO2 transport in/out via diffusion	co2[e] <==> co2[c]	TRUE	Transport, Extracellular	.	.	.
GLYCt5	glycerol transport in/out via diffusion reversible	glyc[c] <==> glyc[e]	TRUE	Transport, Extracellular	.	.	62
GLYT	glycine transport, extracellular	gly[c] <==> gly[e]	TRUE	Transport, Extracellular	.	.	.
H2Ot5	H2O transport via diffusion, extracellular	h2o[e] <==> h2o[c]	TRUE	Transport, Extracellular	.	.	.
NH4t	ammonium transport via diffusion, extracellular	nh4[e] <==> nh4[c]	TRUE	Transport, Extracellular	.	.	.
O2t	O2 transport in via diffusion, extracellular	o2[e] <==> o2[c]	TRUE	Transport, Extracellular	.	.	.
PIt6	phosphate transport in/out via proton symporter, extracellular	h[e] + pi[e] <==> h[c] + pi[c]	TRUE	Transport, Extracellular	.	TC-2.A.20	.
SUCCt6	succinate transporter in/out via proton symport	h[e] + succ[e] <==> h[c] + succ[c]	TRUE	Transport, Extracellular	.	TC-2.A.56	.
obj_ACt2	acetate transport in via proton symport, extracellular	ac[e] <==> ac[c]	TRUE	Transport, Extracellular	.	.	84
13DPGtg	1,3-diphosphoglycerate transport, glycosome to cytosol	13dpg[x] --> 13dpg[c]	FALSE	Transport, Glycosomal	.	.	.
3PGtirr	3-Phospho-D-glycerate transport, glycosome to cytosol	3pg[x] --> 3pg[c]	FALSE	Transport, Glycosomal	.	.	.
PYRtg	pyruvate transport, glycosome to cytosol	pyr[x] --> pyr[c]	FALSE	Transport, Glycosomal	.	.	.
SUCCtgi	succinate transporter, glycosomal	succ[x] --> succ[c]	FALSE	Transport, Glycosomal	.	.	.
CO2tp	CO2 transport, glycosomal	co2[c] <==> co2[x]	TRUE	Transport, Glycosomal	.	.	.
GLCAtg	alpha-glucose transport, glycosomal	a-D-glucose[c] <==> a-D-glucose[x]	TRUE	Transport, Glycosomal	.	.	.
GLCBtg	beta-glucose transport, glycosomal	b-D-glucose[c] <==> b-D-glucose[x]	TRUE	Transport, Glycosomal	.	.	.
GLYC3P_DHAPtg	glycerol 3-phosphate transport	dhap[x] + glyc3p[c] <==> dhap[c] + glyc3p[x]	TRUE	Transport, Glycosomal	.	.	.
GLYCtg	glycerol transport, glycosomal	glyc[c] <==> glyc[x]	TRUE	Transport, Glycosomal	.	.	.
H(x)	hydrogen transport, glycosomal	h[x] <==> h[c]	TRUE	Transport, Glycosomal	.	.	.
H2Otp	H2O transport, glycosomal	h2o[c] <==> h2o[x]	TRUE	Transport, Glycosomal	.	.	.
MALtg	malate transport, glycosomal	mal-L[x] <==> mal-L[c]	TRUE	Transport, Glycosomal	.	.	.
PEPt	phosphoenolpyruvate transport, glycosomal	pep[c] <==> pep[x]	TRUE	Transport, Glycosomal	.	.	.
PItx	phosphate transport in/out via diffusion, glycosomal	pi[c] <==> pi[x]	TRUE	Transport, Glycosomal	.	TC-2.A.20	.
PYRtm1	pyruvate transport, mitochondrial	h[c] + pyr[c] --> h[m] + pyr[m]	FALSE	Transport, Mitochondrial	.	.	.
ACtm	acetate transport, mitochondrial	ac[c] <==> ac[m]	TRUE	Transport, Mitochondrial	.	.	84
ALAtm	alaine transport, mitochondrial	ala-L[c] <==> ala-L[m]	TRUE	Transport, Mitochondrial	.	.	.
CO2tm	CO2 transport (diffusion), mitochondrial	co2[c] <==> co2[m]	TRUE	Transport, Mitochondrial	.	.	.
COAtm	CoA transporter, mitochondrial	coa[c] <==> coa[m]	TRUE	Transport, Mitochondrial	.	.	.
DICtm	dicarboxylate transport, mitochondrial	mal-L[c] + succ[m] <==> mal-L[m] + succ[c]	TRUE	Transport, Mitochondrial	.	.	.
GLYTm	glycine transport, mitochondrial	gly[c] <==> gly[m]	TRUE	Transport, Mitochondrial	.	.	.
H2Otm	H2O transport, mitochondrial	h2o[c] <==> h2o[m]	TRUE	Transport, Mitochondrial	.	.	.
NH4tm	NH3 mitochondrial transport, mitochondrial	nh4[c] <==> nh4[m]	TRUE	Transport, Mitochondrial	.	.	.
O2trm	O2 transport (diffusion), mitochondrial	o2[c] <==> o2[m]	TRUE	Transport, Mitochondrial	.	.	.
OAtm1	oxaloacetate transport, mitochondrial	oaa[c] <==> oaa[m]	TRUE	Transport, Mitochondrial	.	.	.
PItm	phosphate transporter, mitochondrial	h[c] + pi[c] <==> h[m] + pi[m]	TRUE	Transport, Mitochondrial	.	.	.
PROtm1	L-proline transport in/out via proton symport	h[c] + pro-L[c] <==> h[m] + pro-L[m]	TRUE	Transport, Mitochondrial	.	TC-2.A.3.1	.
THRt2m	threonine mitochondrial transport via proton symport	h[c] + thr-L[c] <==> h[m] + thr-L[m]	TRUE	Transport, Mitochondrial	.	.	.
accoatm	accoa transport, mitochondrial	accoa[c] <==> accoa[m]	TRUE	Transport, Mitochondrial	.	.	.
AKGMALtm	alpha-ketoglutarate/malate transporter, mitochondrial	akg[c] + mal-L[m] <==> akg[m] + mal-L[c]	TRUE	Transport, Mitochondrial	.	.	.
ASPtm	L-aspartate transport, mitochondrial	asp-L[c] <==> asp-L[m]	TRUE	Transport, Mitochondrial	.	.	.
ATPtm1	ADP/ATP transporter, mitochondrial	adp[c] + atp[m] --> adp[m] + atp[c]	FALSE	Transport, Mitochondrial	.	.	.
CITtam	citrate/malate transporter, mitochondrial	cit[c] + mal-L[m] <==> cit[m] + mal-L[c]	TRUE	Transport, Mitochondrial	.	.	.
TGLUASPm	L-glutamate / L-aspartate antiport, mitochondrial	asp-L[m] + glu-L[c] <==> asp-L[c] + glu-L[m]	TRUE	Transport, Mitochondrial	.	.	.
Biomass	biomass reaction	[c] : 1.241 3pg + 2.097 accoa + 1.236 akg + 35.115 atp + 0.397 e4p + 0.428 g3p + 0.712 g6p-B + 14.405 nadph + 8.066 nh4 + 1.785 oaa + 0.642 pep + 2.994 pyr + 0.445 r5p + 3.015 nad --> 2.852 co2 + 3.015 nadh + 35.115 adp + 33.475 pi + 14.405 nadp + 2.097 coa	FALSE
References:
1) Concepcion, J. L., Chataing, B. & Dubourdieu, M. Purification and properties of phosphoglucose isomerases of Trypanosoma cruzi. Comp. Biochem. Physiol. B. Biochem. Mol. Biol. 122, 211-222 (1999) *PMID: 10327611*.
2) Obungu, V. H., Kiaira, J. K., Njogu, R. M. & Olembo, N. K. Catabolism of proline by procyclic culture forms of Trypanosoma congolense. Comp. Biochem. Physiol. B. Biochem. Mol. Biol. 123, 59-65 (1999) *PMID: 10425713*.
3) Gao, X. G. et al. Crystal structure of triosephosphate isomerase from Trypanosoma cruzi in hexane. Proc. Natl. Acad. Sci. U. S. A. 96, 10062-10067 (1999) *PMID: 10468562*.
4) Urbina, J. A. et al. Trypanosoma cruzi contains major pyrophosphate stores, and its growth in vitro and in vivo is blocked by pyrophosphate analogs. J. Biol. Chem. 274, 33609-33615 (1999) *PMID: 10559249*.
5) Blumenstiel, K., Schoneck, R., Yardley, V., Croft, S. L. & Krauth-Siegel, R. L. Nitrofuran drugs as common subversive substrates of Trypanosoma cruzi lipoamide dehydrogenase and trypanothione reductase. Biochem. Pharmacol. 58, 1791-1799 (1999) *PMID: 10571254; S0006-2952(99)00264-6 [pii]*.
6) Cazzulo Franke, M. C., Vernal, J., Cazzulo, J. J. & Nowicki, C. The NAD-linked aromatic alpha-hydroxy acid dehydrogenase from Trypanosoma cruzi. A new member of the cytosolic malate dehydrogenases group without malate dehydrogenase activity. Eur. J. Biochem. 266, 903-910 (1999) *PMID: 10583384; ejb926 [pii]*.
7) Christmas, P. B. & Turrens, J. F. Separation of NADH-fumarate reductase and succinate dehydrogenase activities in Trypanosoma cruzi. FEMS Microbiol. Lett. 183, 225-228 (2000) *PMID: 10675588; S0378-1097(99)00646-1 [pii]*.
8) Chevalier, N., Rigden, D. J., Van Roy, J., Opperdoes, F. R. & Michels, P. A. Trypanosoma brucei contains a 2,3-bisphosphoglycerate independent phosphoglycerate mutase. Eur. J. Biochem. 267, 1464-1472 (2000) *PMID: 10691985; ejb1145 [pii]*.
9) Hunter, G. R., Hellman, U., Cazzulo, J. J. & Nowicki, C. Tetrameric and dimeric malate dehydrogenase isoenzymes in Trypanosoma cruzi epimastigotes. Mol. Biochem. Parasitol. 105, 203-214 (2000) *PMID: 10693743; S0166685199001760 [pii]*.
10) Van Der Heyden, N. & Docampo, R. Intracellular pH in mammalian stages of Trypanosoma cruzi is K+-dependent and regulated by H+-ATPases. Mol. Biochem. Parasitol. 105, 237-251 (2000) *PMID: 10693746; S0166-6851(99)00184-X [pii]*.
11) Kralova, I., Rigden, D. J., Opperdoes, F. R. & Michels, P. A. Glycerol kinase of Trypanosoma brucei. Cloning, molecular characterization and mutagenesis. Eur. J. Biochem. 267, 2323-2333 (2000) *PMID: 10759857; ejb1238 [pii]*.
12) Scott, D. A. & Docampo, R. Characterization of isolated acidocalcisomes of Trypanosoma cruzi. J. Biol. Chem. 275, 24215-24221 (2000) *PMID: 10816577; M002454200 [pii]*.
13) Gutierrez-Correa, J., Krauth-Siegel, R. L. & Stoppani, A. O. Trypanosoma cruzi dihydrolipoamide dehydrogenase is inactivated by myeloperoxidase-generated "reactive species". Free Radic. Res. 33, 13-22 (2000) *PMID: 10826917*.
14) Duffieux, F., Van Roy, J., Michels, P. A. & Opperdoes, F. R. Molecular characterization of the first two enzymes of the pentose-phosphate pathway of Trypanosoma brucei. Glucose-6-phosphate dehydrogenase and 6-phosphogluconolactonase. J. Biol. Chem. 275, 27559-27565 (2000) *PMID: 10867008; M004266200 [pii]*.
15) Hill, J. E., Scott, D. A., Luo, S. & Docampo, R. Cloning and functional expression of a gene encoding a vacuolar-type proton-translocating pyrophosphatase from Trypanosoma cruzi. Biochem. J. 351, 281-288 (2000) *PMID: 10998372*.
16) Gutierrez-Correa, J., Krauth-Siegel, R. L. & Stoppani, A. O. Inactivation of Trypanosoma cruzi dihydrolipoamide dehydrogenase by leukocyte myeloperoxidase systems: role of hypochloride and nitrite related radicals. Rev. Argent. Microbiol. 32, 136-143 (2000) *PMID: 11008705*.
17) Bressi, J. C. et al. Adenosine analogues as inhibitors of Trypanosoma brucei phosphoglycerate kinase: elucidation of a novel binding mode for a 2-amino-N(6)-substituted adenosine. J. Med. Chem. 43, 4135-4150 (2000) *PMID: 11063610; jm000287a [pii]*.
18) Steinborn, K., Szallies, A., Mecke, D. & Duszenko, M. Cloning, heterologous expression and kinetic analysis of glycerol kinase (TbGLK1) from Trypanosoma brucei. Biol. Chem. 381, 1071-1077 (2000) *PMID: 11154065*.
19) Salmon-Chemin, L. et al. 2- and 3-substituted 1,4-naphthoquinone derivatives as subversive substrates of trypanothione reductase and lipoamide dehydrogenase from Trypanosoma cruzi: synthesis and correlation between redox cycling activities and in vitro cytotoxicity. J. Med. Chem. 44, 548-565 (2001) *PMID: 11170645; jm001079l [pii]*.
20) Maldonado, R. A. & Fairlamb, A. H. Cloning of a pyruvate phosphate dikinase from Trypanosoma cruzi. Mol. Biochem. Parasitol. 112, 183-191 (2001) *PMID: 11223125; S0166-6851(00)00362-5 [pii]*.
21) Luo, S., Vieira, M., Graves, J., Zhong, L. & Moreno, S. N. A plasma membrane-type Ca(2+)-ATPase co-localizes with a vacuolar H(+)-pyrophosphatase to acidocalcisomes of Toxoplasma gondii. EMBO J. 20, 55-64 (2001) *PMID: 11226155*.
22) Opperdoes, F. R. & Michels, P. A. Enzymes of carbohydrate metabolism as potential drug targets. Int. J. Parasitol. 31, 482-490 (2001) *PMID: 11334933; S0020-7519(01)00155-2 [pii]*.
23) Bressi, J. C. et al. Adenosine analogues as selective inhibitors of glyceraldehyde-3-phosphate dehydrogenase of Trypanosomatidae via structure-based drug design. J. Med. Chem. 44, 2080-2093 (2001) *PMID: 11405646; jm000472o [pii]*.
24) Concepcion, J. L., Acosta, H., Quinones, W. & Dubourdieu, M. A alpha-glycerophosphate dehydrogenase is present in Trypanosoma cruzi glycosomes. Mem. Inst. Oswaldo Cruz 96, 697-701 (2001) *PMID: 11500774; S0074-02762001000500021 [pii]*.
25) Trapani, S. et al. Crystal structure of the dimeric phosphoenolpyruvate carboxykinase (PEPCK) from Trypanosoma cruzi at 2 A resolution. J. Mol. Biol. 313, 1059-1072 (2001) *PMID: 11700062; S0022-2836(01)95093-4 [pii]*.
26) Concepcion, J. L. et al. The expression and intracellular distribution of phosphoglycerate kinase isoenzymes in Trypanosoma cruzi. Mol. Biochem. Parasitol. 118, 111-121 (2001) *PMID: 11704279; S0166-6851(01)00381-4 [pii]*.
27) Van Der Heyden, N. & Docampo, R. Proton and sodium pumps regulate the plasma membrane potential of different stages of Trypanosoma cruzi. Mol. Biochem. Parasitol. 120, 127-139 (2002) *PMID: 11849712; S0166685101004443 [pii]*.
28) Cross, G. A., Klein, R. A. & Linstead, D. J. Utilization of amino acids by Trypanosoma brucei in culture: L-threonine as a precursor for acetate. Parasitology 71, 311-326 (1975) *PMID: 1187188*.
29) Montes, C. L., Zuniga, E. I., Vazquez, J., Arce, C. & Gruppi, A. Trypanosoma cruzi mitochondrial malate dehydrogenase triggers polyclonal B-cell activation. Clin. Exp. Immunol. 127, 27-36 (2002) *PMID: 11882029; 1746 [pii]*.
30) Pavao, F. et al. Structure of Trypanosoma cruzi glycosomal glyceraldehyde-3-phosphate dehydrogenase complexed with chalepin, a natural product inhibitor, at 1.95 A resolution. FEBS Lett. 520, 13-17 (2002) *PMID: 12044862; S001457930202700X [pii]*.
31) Nihei, C., Fukai, Y. & Kita, K. Trypanosome alternative oxidase as a target of chemotherapy. Biochim. Biophys. Acta 1587, 234-239 (2002) *PMID: 12084465; S0925443902000868 [pii]*.
32) Bochud-Allemann, N. & Schneider, A. Mitochondrial substrate level phosphorylation is essential for growth of procyclic Trypanosoma brucei. J. Biol. Chem. 277, 32849-32854 (2002) *PMID: 12095995; M205776200 [pii]*.
33) Tellez-Valencia, A. et al. Highly specific inactivation of triosephosphate isomerase from Trypanosoma cruzi. Biochem. Biophys. Res. Commun. 295, 958-963 (2002) *PMID: 12127988; S0006291X02007969 [pii]*.
34) Besteiro, S. et al. Succinate secreted by Trypanosoma brucei is produced by a novel and unique glycosomal enzyme, NADH-dependent fumarate reductase. J. Biol. Chem. 277, 38001-38012 (2002) *PMID: 12138089; M201759200 [pii]*.
35) Gutierrez-Correa, J. & Stoppani, A. O. Myeloperoxidase-generated phenothiazine cation radicals inactivate Trypanosoma cruzi dihydrolipoamide dehydrogenase. Rev. Argent. Microbiol. 34, 83-94 (2002) *PMID: 12180262*.
36) Luo, S., Scott, D. A. & Docampo, R. Trypanosoma cruzi H+-ATPase 1 (TcHA1) and 2 (TcHA2) genes complement yeast mutants defective in H+ pumps and encode plasma membrane P-type H+-ATPases with different enzymatic properties. J. Biol. Chem. 277, 44497-44506 (2002) *PMID: 12221074; M202267200 [pii]*.
37) Denicola, A., Rubbo, H., Haden, L. & Turrens, J. F. Extramitochondrial localization of NADH-fumarate reductase in trypanosomatids. Comp. Biochem. Physiol. B. Biochem. Mol. Biol. 133, 23-27 (2002) *PMID: 12223208; S1096495902000945 [pii]*.
38) Silber, A. M., Tonelli, R. R., Martinelli, M., Colli, W. & Alves, M. J. Active transport of L-proline in Trypanosoma cruzi. J. Eukaryot. Microbiol. 49, 441-446 (2002) *PMID: 12503677*.
39) van Weelden, S. W. et al. Procyclic Trypanosoma brucei do not use Krebs cycle activity for energy generation. J. Biol. Chem. 278, 12854-12863 (2003) *PMID: 12562769; M213190200 [pii]*.
40) Castilho, T. M., Shaw, J. J. & Floeter-Winter, L. M. New PCR assay using glucose-6-phosphate dehydrogenase for identification of Leishmania species. J. Clin. Microbiol. 41, 540-546 (2003) *PMID: 12574243*.
41) Caceres, A. J. et al. Molecular and biochemical characterization of hexokinase from Trypanosoma cruzi. Mol. Biochem. Parasitol. 126, 251-262 (2003) *PMID: 12615324; S0166685102002943 [pii]*.
42) Nihei, C. et al. Purification of active recombinant trypanosome alternative oxidase. FEBS Lett. 538, 35-40 (2003) *PMID: 12633849; S0014579303001200 [pii]*.
43) Gutierrez-Correa, J., Krauth-Siegel, R. L. & Stoppani, A. O. Phenothiazine radicals inactivate Trypanosoma cruzi dihydrolipoamide dehydrogenase: enzyme protection by radical scavengers. Free Radic. Res. 37, 281-291 (2003) *PMID: 12688423*.
44) Lombardo, M. E., Araujo, L. S. & Batlle, A. 5-Aminolevulinic acid synthesis in epimastigotes of Trypanosoma cruzi. Int. J. Biochem. Cell Biol. 35, 1263-1271 (2003) *PMID: 12757763; S1357272503000335 [pii]*.
45) Fang, J. & Beattie, D. S. Alternative oxidase present in procyclic Trypanosoma brucei may act to lower the mitochondrial production of superoxide. Arch. Biochem. Biophys. 414, 294-302 (2003) *PMID: 12781782; S0003986103001966 [pii]*.
46) Dardonville, C. et al. Synthesis and biological evaluation of substrate-based inhibitors of 6-phosphogluconate dehydrogenase as potential drugs against African trypanosomiasis. Bioorg. Med. Chem. 11, 3205-3214 (2003) *PMID: 12818683; S0968089603001913 [pii]*.
47) Hannaert, V. et al. Kinetic characterization, structure modelling studies and crystallization of Trypanosoma brucei enolase. Eur. J. Biochem. 270, 3205-3213 (2003) *PMID: 12869196; 3692 [pii]*.
48) Gil, J. R., Soler, A., Azzouz, S. & Osuna, A. Ion regulation in the different life stages of Trypanosoma cruzi. Parasitol. Res. 90, 268-272 (2003) *PMID: 12884018*.
49) da Silva Giotto, M. T. et al. The crystal structure of Trypanosoma brucei enolase: visualisation of the inhibitory metal binding site III and potential as target for selective, irreversible inhibition. J. Mol. Biol. 331, 653-665 (2003) *PMID: 12899835; S0022283603007526 [pii]*.
50) Cazzulo, J. J. Aerobic fermentation of glucose by trypanosomatids. FASEB J. 6, 3153-3161 (1992) *PMID: 1397837*.
51) Fukai, Y. et al. Overproduction of highly active trypanosome alternative oxidase in Escherichia coli heme-deficient mutant. Parasitol. Int. 52, 237-241 (2003) *PMID: 14550479; S1383576903000072 [pii]*.
52) Ladame, S. et al. Crystal structure of Trypanosoma cruzi glyceraldehyde-3-phosphate dehydrogenase complexed with an analogue of 1,3-bisphospho-d-glyceric acid. Eur. J. Biochem. 270, 4574-4586 (2003) *PMID: 14622286; 3857 [pii]*.
53) Menezes, I. R. et al. 3D QSAR studies on binding affinities of coumarin natural products for glycosomal GAPDH of Trypanosoma cruzi. J. Comput. Aided Mol. Des. 17, 277-290 (2003) *PMID: 14635721*.
54) Finzi, J. K. et al. Trypanosoma cruzi response to the oxidative stress generated by hydrogen peroxide. Mol. Biochem. Parasitol. 133, 37-43 (2004) *PMID: 14668010; S016668510300255X [pii]*.
55) Nebohacova, M., Maslov, D. A., Falick, A. M. & Simpson, L. The effect of RNA interference Down-regulation of RNA editing 3'-terminal uridylyl transferase (TUTase) 1 on mitochondrial de novo protein synthesis and stability of respiratory complexes in Trypanosoma brucei. J. Biol. Chem. 279, 7819-7825 (2004) *PMID: 14681226; M311360200 [pii]*.
56) Adhya, S. et al. Mitochondrial differentiation in kinetoplastid protozoa: a plethora of RNA controls. Differentiation 71, 549-556 (2003) *PMID: 14686952; 07109004 [pii]*.
57) Esteve, M. I. & Cazzulo, J. J. The 6-phosphogluconate dehydrogenase from Trypanosoma cruzi: the absence of two inter-subunit salt bridges as a reason for enzyme instability. Mol. Biochem. Parasitol. 133, 197-207 (2004) *PMID: 14698432; S0166685103003049 [pii]*.
58) Paba, J. et al. Proteomic analysis of the human pathogen Trypanosoma cruzi. Proteomics 4, 1052-1059 (2004) *PMID: 15048986*.
59) Garcia de Lema, M., Lucchesi, G., Racagni, G. & Machado-Domenech, E. E. Changes in enzymatic activities involved in glucose metabolism by acyl-CoAs in Trypanosoma cruzi. Can. J. Microbiol. 47, 49-54 (2001) *PMID: 15049449*.
60) Maugeri, D. A. & Cazzulo, J. J. The pentose phosphate pathway in Trypanosoma cruzi. FEMS Microbiol. Lett. 234, 117-123 (2004) *PMID: 15109729; S0378109704002022 [pii]*.
61) Veitch, N. J., Maugeri, D. A., Cazzulo, J. J., Lindqvist, Y. & Barrett, M. P. Transketolase from Leishmania mexicana has a dual subcellular localization. Biochem. J. 382, 759-767 (2004) *PMID: 15149284; BJ20040459 [pii]*.
62) Uzcategui, N. L. et al. Cloning, heterologous expression, and characterization of three aquaglyceroporins from Trypanosoma brucei. J. Biol. Chem. 279, 42669-42676 (2004) *PMID: 15294911; M404518200 [pii]*.
63) Tellez-Valencia, A. et al. Inactivation of triosephosphate isomerase from Trypanosoma cruzi by an agent that perturbs its dimer interface. J. Mol. Biol. 341, 1355-1365 (2004) *PMID: 15321726; S0022-2836(04)00760-0 [pii]*.
64) Acosta, H. et al. Pyruvate phosphate dikinase and pyrophosphate metabolism in the glycosome of Trypanosoma cruzi epimastigotes. Comp. Biochem. Physiol. B. Biochem. Mol. Biol. 138, 347-356 (2004) *PMID: 15325334; S1096495904001381 [pii]*.
65) Riviere, L. et al. Acetyl:succinate CoA-transferase in procyclic Trypanosoma brucei. Gene identification and role in carbohydrate metabolism. J. Biol. Chem. 279, 45337-45346 (2004) *PMID: 15326192; M407513200 [pii]*.
66) de Marchi, A. A. et al. New 3-piperonylcoumarins as inhibitors of glycosomal glyceraldehyde-3-phosphate dehydrogenase (gGAPDH) from Trypanosoma cruzi. Bioorg. Med. Chem. 12, 4823-4833 (2004) *PMID: 15336261; S0968-0896(04)00508-5 [pii]*.
67) Suzuki, T. et al. Molecular cloning and characterization of Trypanosoma vivax alternative oxidase (AOX) gene, a target of the trypanocide ascofuranone. Parasitol. Int. 53, 235-245 (2004) *PMID: 15468531*.
68) Walker, R.,Jr, Saha, L., Hill, G. C. & Chaudhuri, M. The effect of over-expression of the alternative oxidase in the procyclic forms of Trypanosoma brucei. Mol. Biochem. Parasitol. 139, 153-162 (2005) *PMID: 15664650; S0166-6851(04)00305-6 [pii]*.
69) Lamour, N. et al. Proline metabolism in procyclic Trypanosoma brucei is down-regulated in the presence of glucose. J. Biol. Chem. 280, 11902-11910 (2005) *PMID: 15665328; M414274200 [pii]*.
70) Chaudhuri, M., Ott, R. D., Saha, L., Williams, S. & Hill, G. C. The trypanosome alternative oxidase exists as a monomer in Trypanosoma brucei mitochondria. Parasitol. Res. 96, 178-183 (2005) *PMID: 15864649*.
71) Ladame, S., Faure, R., Denier, C., Lakhdar-Ghazal, F. & Willson, M. Selective inhibition of Trypanosoma cruzi GAPDH by "bi-substrate" analogues. Org. Biomol. Chem. 3, 2070-2072 (2005) *PMID: 15917890*.
72) Canepa, G. E. et al. Aspartate transport and metabolism in the protozoan parasite Trypanosoma cruzi. FEMS Microbiol. Lett. 247, 65-71 (2005) *PMID: 15927749; S0378-1097(05)00261-2 [pii]*.
73) Tsuda, A., Witola, W. H., Ohashi, K. & Onuma, M. Expression of alternative oxidase inhibits programmed cell death-like phenomenon in bloodstream form of Trypanosoma brucei rhodesiense. Parasitol. Int. 54, 243-251 (2005) *PMID: 16115792; S1383-5769(05)00067-X [pii]*.
74) Vieira, M. et al. Role for a P-type H+-ATPase in the acidification of the endocytic pathway of Trypanosoma cruzi. Biochem. J. 392, 467-474 (2005) *PMID: 16149915; BJ20051319 [pii]*.
75) Horvath, A. et al. Downregulation of the nuclear-encoded subunits of the complexes III and IV disrupts their respective complexes but not complex I in procyclic Trypanosoma brucei. Mol. Microbiol. 58, 116-130 (2005) *PMID: 16164553; MMI4813 [pii]*.
76) Silber, A. M., Rojas, R. L., Urias, U., Colli, W. & Alves, M. J. Biochemical characterization of the glutamate transport in Trypanosoma cruzi. Int. J. Parasitol. 36, 157-163 (2006) *PMID: 16373069; S0020-7519(05)00377-2 [pii]*.
77) Hudock, M. P. et al. Inhibition of Trypanosoma cruzi hexokinase by bisphosphonates. J. Med. Chem. 49, 215-223 (2006) *PMID: 16392806*.
78) Broutin, H., Tarrieu, F., Tibayrenc, M., Oury, B. & Barnabe, C. Phylogenetic analysis of the glucose-6-phosphate isomerase gene in Trypanosoma cruzi. Exp. Parasitol. 113, 1-7 (2006) *PMID: 16410006; S0014-4894(05)00295-X [pii]*.
79) Olivares-Illana, V. et al. Structural differences in triosephosphate isomerase from different species and discovery of a multitrypanosomatid inhibitor. Biochemistry 45, 2556-2560 (2006) *PMID: 16489748*.
80) Tsuda, A., Witola, W. H., Konnai, S., Ohashi, K. & Onuma, M. The effect of TAO expression on PCD-like phenomenon development and drug resistance in Trypanosoma brucei. Parasitol. Int. 55, 135-142 (2006) *PMID: 16516538; S1383-5769(06)00002-X [pii]*.
81) Opperdoes, F. R. & Szikora, J. P. In silico prediction of the glycosomal enzymes of Leishmania major and trypanosomes. Mol. Biochem. Parasitol. 147, 193-206 (2006) *PMID: 16546274; S0166-6851(06)00067-3 [pii]*.
82) Bouvier, L. A., Miranda, M. R., Canepa, G. E., Alves, M. J. & Pereira, C. A. An expanded adenylate kinase gene family in the protozoan parasite Trypanosoma cruzi. Biochim. Biophys. Acta 1760, 913-921 (2006) *PMID: 16567051; S0304-4165(06)00047-X [pii]*.
83) Colasante, C., Ellis, M., Ruppert, T. & Voncken, F. Comparative proteomics of glycosomes from bloodstream form and procyclic culture form Trypanosoma brucei brucei. Proteomics 6, 3275-3293 (2006) *PMID: 16622829*.
84) Bringaud, F., Riviere, L. & Coustou, V. Energy metabolism of trypanosomatids: adaptation to available carbon sources. Mol. Biochem. Parasitol. 149, 1-9 (2006) *PMID: 16682088; S0166-6851(06)00115-0 [pii]*.
85) Montes, C. L. et al. A Trypanosoma cruzi antigen signals CD11b+ cells to secrete cytokines that promote polyclonal B cell proliferation and differentiation into antibody-secreting cells. Eur. J. Immunol. 36, 1474-1485 (2006) *PMID: 16688679*.
86) Guerra, D. G., Decottignies, A., Bakker, B. M. & Michels, P. A. The mitochondrial FAD-dependent glycerol-3-phosphate dehydrogenase of Trypanosomatidae and the glycosomal redox balance of insect stages of Trypanosoma brucei and Leishmania spp. Mol. Biochem. Parasitol. 149, 155-169 (2006) *PMID: 16806528; S0166-6851(06)00148-4 [pii]*.
87) Igoillo-Esteve, M. & Cazzulo, J. J. The glucose-6-phosphate dehydrogenase from Trypanosoma cruzi: its role in the defense of the parasite against oxidative stress. Mol. Biochem. Parasitol. 149, 170-181 (2006) *PMID: 16828178; S0166-6851(06)00167-8 [pii]*.
88) Chaudhuri, M., Ott, R. D. & Hill, G. C. Trypanosome alternative oxidase: from molecule to function. Trends Parasitol. 22, 484-491 (2006) *PMID: 16920028; S1471-4922(06)00212-1 [pii]*.
89) Stern, A. L., Burgos, E., Salmon, L. & Cazzulo, J. J. Ribose 5-phosphate isomerase type B from Trypanosoma cruzi: kinetic properties and site-directed mutagenesis reveal information about the reaction mechanism. Biochem. J. 401, 279-285 (2007) *PMID: 16981853; BJ20061049 [pii]*.
90) Baptista, C. S. et al. Differential transcription profiles in Trypanosoma cruzi associated with clinical forms of Chagas disease: Maxicircle NADH dehydrogenase subunit 7 gene truncation in asymptomatic patient isolates. Mol. Biochem. Parasitol. 150, 236-248 (2006) *PMID: 16996148; S0166-6851(06)00254-4 [pii]*.
91) Gutierrez-Correa, J. Trypanosoma cruzi dihydrolipoamide dehydrogenase as target for phenothiazine cationic radicals. Effect of antioxidants. Curr. Drug Targets 7, 1155-1179 (2006) *PMID: 17017892*.
92) Djikeng, A. et al. Cofactor-independent phosphoglycerate mutase is an essential gene in procyclic form Trypanosoma brucei. Parasitol. Res. 100, 887-892 (2007) *PMID: 17024352*.
93) Tielens, A. G. & Van Hellemond, J. J. Differences in energy metabolism between trypanosomatidae. Parasitol. Today 14, 265-272 (1998) *PMID: 17040781; S0169-4758(98)01263-0 [pii]*.
94) Ott, R. et al. Novel inhibitors of the trypanosome alternative oxidase inhibit Trypanosoma brucei brucei growth and respiration. Acta Trop. 100, 172-184 (2006) *PMID: 17126803; S0001-706X(06)00193-8 [pii]*.
95) Piacenza, L. et al. Mitochondrial superoxide radicals mediate programmed cell death in Trypanosoma cruzi: cytoprotective action of mitochondrial iron superoxide dismutase overexpression. Biochem. J. 403, 323-334 (2007) *PMID: 17168856; BJ20061281 [pii]*.
96) Delarue, M. et al. Three dimensional structure and implications for the catalytic mechanism of 6-phosphogluconolactonase from Trypanosoma brucei. J. Mol. Biol. 366, 868-881 (2007) *PMID: 17196981; S0022-2836(06)01610-X [pii]*.
97) Mielniczki-Pereira, A. A. et al. Trypanosoma cruzi strains, Tulahuen 2 and Y, besides the difference in resistance to oxidative stress, display differential glucose-6-phosphate and 6-phosphogluconate dehydrogenases activities. Acta Trop. 101, 54-60 (2007) *PMID: 17214950; S0001-706X(06)00245-2 [pii]*.
98) Zomosa-Signoret, V. et al. Crosstalk between the subunits of the homodimeric enzyme triosephosphate isomerase. Proteins 67, 75-83 (2007) *PMID: 17221869*.
99) Zacks, M. A. Impairment of cell division of Trypanosoma cruzi epimastigotes. Mem. Inst. Oswaldo Cruz 102, 111-115 (2007) *PMID: 17294010; S0074-02762007000100019 [pii]*.
100) Sanz-Rodriguez, C. E., Concepcion, J. L., Pekerar, S., Oldfield, E. & Urbina, J. A. Bisphosphonates as inhibitors of Trypanosoma cruzi hexokinase: kinetic and metabolic studies. J. Biol. Chem. 282, 12377-12387 (2007) *PMID: 17329254; M607286200 [pii]*.
101) Portela, M. P. & Stopopani, A. O. Lipoamide dehydrogenase from Trypanosoma cruzi: some properties and cellular localization. Biochem. Int. 24, 147-155 (1991) *PMID: 1768255*.
102) Wiggers, H. J. et al. Effects of organic solvents on the enzyme activity of Trypanosoma cruzi glyceraldehyde-3-phosphate dehydrogenase in calorimetric assays. Anal. Biochem. 370, 107-114 (2007) *PMID: 17693383; S0003-2697(07)00430-7 [pii]*.
103) Cordeiro, A. T. et al. The crystal structure of Trypanosoma cruzi glucokinase reveals features determining oligomerization and anomer specificity of hexose-phosphorylating enzymes. J. Mol. Biol. 372, 1215-1226 (2007) *PMID: 17761195; S0022-2836(07)00956-4 [pii]*.
104) Duschak, V. G. & Cazzulo, J. J. Subcellular localization of glutamate dehydrogenases and alanine aminotransferase in epimastigotes of Trypanosoma cruzi. FEMS Microbiol. Lett. 67, 131-135 (1991) *PMID: 1778428*.
105) Cortes-Figueroa, A. A. et al. A monoclonal antibody that inhibits Trypanosoma cruzi growth in vitro and its reaction with intracellular triosephosphate isomerase. Parasitol. Res. 102, 635-643 (2008) *PMID: 18046577*.
106) Urbina, J. A., Ysern, X. & Mildvan, A. S. Involvement of a divalent cation in the binding of fructose 6-phosphate to Trypanosoma cruzi phosphofructokinase: kinetic and magnetic resonance studies. Arch. Biochem. Biophys. 278, 187-194 (1990) *PMID: 2138869; 0003-9861(90)90247-V [pii]*.
107) Adroher, F. J., Osuna, A. & Lupianez, J. A. Differential energetic metabolism during Trypanosoma cruzi differentiation. II. Hexokinase, phosphofructokinase and pyruvate kinase. Mol. Cell. Biochem. 94, 71-82 (1990) *PMID: 2143268*.
108) Boveris, A., Docampo, R., Turrens, J. F. & Stoppani, A. O. Effect of beta-lapachone on superoxide anion and hydrogen peroxide production in Trypanosoma cruzi. Biochem. J. 175, 431-439 (1978) *PMID: 217340*.
109) Lohrer, H. & Krauth-Siegel, R. L. Purification and characterization of lipoamide dehydrogenase from Trypanosoma cruzi. Eur. J. Biochem. 194, 863-869 (1990) *PMID: 2269305*.
110) Krakow, J. L. & Wang, C. C. Purification and characterization of glycerol kinase from Trypanosoma brucei. Mol. Biochem. Parasitol. 43, 17-25 (1990) *PMID: 2290444; 0166-6851(90)90126-7 [pii]*.
111) Hamm, B., Schindler, A., Mecke, D. & Duszenko, M. Differentiation of Trypanosoma brucei bloodstream trypomastigotes from long slender to short stumpy-like forms in axenic culture. Mol. Biochem. Parasitol. 40, 13-22 (1990) *PMID: 2348830; 0166-6851(90)90075-W [pii]*.
112) Rilo, M. C., Cataldi de Flombaum, M. A. & Stoppani, A. O. Isolation of the peptide inhibitor of H+-ATP synthase from Crithidia fasciculata and Trypanosoma cruzi. Biochem. Int. 18, 447-454 (1989) *PMID: 2527503*.
113) Markos, A. et al. Metabolic differentiation of bloodstream forms of Trypanosoma brucei brucei into procyclic forms. Effect of hydroxyurea, arabinosyl adenine, and serum omission. Folia. Parasitol. (Praha) 36, 225-238 (1989) *PMID: 2555290*.
114) Cazzulo, J. J., Cazzulo Franke, M. C. & Franke de Cazzulo, B. M. On the regulatory properties of the pyruvate kinase from Trypanosoma cruzi epimastigotes. FEMS Microbiol. Lett. 50, 259-263 (1989) *PMID: 2668108*.
115) Cronin, C. N., Nolan, D. P. & Voorheis, H. P. The enzymes of the classical pentose phosphate pathway display differential activities in procyclic and bloodstream forms of Trypanosoma brucei. FEBS Lett. 244, 26-30 (1989) *PMID: 2924907*.
116) Aguilar, Z. & Urbina, J. A. The phosphofructokinase of Trypanosoma (Schizotrypanum) cruzi: purification and kinetic mechanism. Mol. Biochem. Parasitol. 21, 103-111 (1986) *PMID: 2946951; 0166-6851(86)90013-7 [pii]*.
117) Orellano, E. G., Vallejos, R. H. & Cazzulo, J. J. Chemical modification of the active site of the NADP-linked glutamate dehydrogenase from Trypanosoma cruzi. Comp. Biochem. Physiol. B. 80, 563-568 (1985) *PMID: 2988857*.
118) Hammond, D. J., Aman, R. A. & Wang, C. C. The role of compartmentation and glycerol kinase in the synthesis of ATP within the glycosome of Trypanosoma brucei. J. Biol. Chem. 260, 15646-15654 (1985) *PMID: 2999127*.
119) Taylor, M. B. & Gutteridge, W. E. Trypanosoma cruzi: subcellular distribution of glycolytic and some related enzymes of epimastigotes. Exp. Parasitol. 63, 84-97 (1987) *PMID: 3026835; 0014-4894(87)90081-6 [pii]*.
120) Adroher, F. J., Osuna, A. & Lupianez, J. A. Fructose 1,6-bisphosphatase activity in two Trypanosoma cruzi morphological forms. J. Parasitol. 73, 438-441 (1987) *PMID: 3035158*.
121) Adroher, F. J., Osuna, A. & Lupianez, J. A. Differential energetic metabolism during Trypanosoma cruzi differentiation. I. Citrate synthase, NADP-isocitrate dehydrogenase, and succinate dehydrogenase. Arch. Biochem. Biophys. 267, 252-261 (1988) *PMID: 3058038; 0003-9861(88)90030-6 [pii]*.
122) Lupianez, J. A., Adroher, F. J., Vargas, A. M. & Osuna, A. Differential behaviour of glucose 6-phosphate dehydrogenase in two morphological forms of Trypanosoma cruzi. Int. J. Biochem. 19, 1085-1089 (1987) *PMID: 3322898*.
123) Salzman, T. A., Batlle, A. M. & de Souza, W. Heme synthesis in Trypanosoma cruzi: influence of the strain and culture medium. Comp. Biochem. Physiol. B. 83, 57-61 (1986) *PMID: 3510810*.
124) Boveris, A., Hertig, C. M. & Turrens, J. F. Fumarate reductase and other mitochondrial activities in Trypanosoma cruzi. Mol. Biochem. Parasitol. 19, 163-169 (1986) *PMID: 3523239; 0166-6851(86)90121-0 [pii]*.
125) Widmer, G., Dvorak, J. A. & Miles, M. A. A biochemical comparison of glucosephosphate isomerase isozymes from Trypanosoma cruzi. Biochim. Biophys. Acta 873, 119-126 (1986) *PMID: 3527272; 0167-4838(86)90197-4 [pii]*.
126) Affranchino, J. L., Schwarcz de Tarlovsky, M. N. & Stoppani, A. O. Terminal oxidases in the trypanosomatid Trypanosoma cruzi. Comp. Biochem. Physiol. B. 85, 381-388 (1986) *PMID: 3536281*.
127) Cannata, J. J., Frasch, A. C., Cataldi de Flombaum, M. A., Segura, E. L. & Cazzulo, J. J. Two forms of 'malic' enzyme with different regulatory properties in Trypanosoma cruzi. Biochem. J. 184, 409-419 (1979) *PMID: 393256*.
128) Juan, S. M., Segura, E. L. & Cazzulo, J. J. Inhibition of the NADP-linked glutamate dehydrogenase from Trypanosoma cruzi by silver nitrate. Experientia 35, 1139-1140 (1979) *PMID: 39772*.
129) Cazzulo, J. J., Juan, S. M. & Segura, E. L. Glutamate dehydrogenase and aspartate aminotransferase in Trypanosoma cruzi. Comp. Biochem. Physiol. B. 56, 301-303 (1977) *PMID: 400947*.
130) Juan, S. M., Cazzulo, J. J. & Segura, E. L. Inhibition of the NADP-linked glutamate dehydrogenase from Trypanosoma cruzi by sulfhydryl reagents. Comp. Biochem. Physiol. B. 63, 531-535 (1979) *PMID: 400963*.
131) Walter, R. D. & Ebert, F. Evidence for NADH- and NADPH-linked glutamate dehydrogenases in Trypanosoma cruzi epimastigotes. J. Protozool. 26, 653-656 (1979) *PMID: 44525*.
132) Cazzulo, J. J., de Cazzulo, B. M., Higa, A. I. & Segura, E. L. NAD-linked glutamate dehydrogenase in Trypanosoma cruzi. Comp. Biochem. Physiol. B. 64, 129-131 (1979) *PMID: 45532*.
133) Carneiro, V. T. & Caldas, R. A. Regulatory studies of L-glutamate dehydrogenase from Trypanosoma cruzi epimastigotes. Comp. Biochem. Physiol. B. 75, 61-64 (1983) *PMID: 6133680*.
134) Goldberg, S. S. & Silva Perelra, A. A. Enzyme variation among clones of Trypanosoma cruzi. J. Parasitol. 69, 91-96 (1983) *PMID: 6219197*.
135) Urbina, J. A. & Crespo, A. Regulation of energy metabolism in Trypanosoma (Schizotrypanum) cruzi epimastigotes. I. Hexokinase and phosphofructokinase. Mol. Biochem. Parasitol. 11, 225-239 (1984) *PMID: 6235452; 0166-6851(84)90068-9 [pii]*.
136) Hammond, D. J. & Bowman, I. B. Studies on glycerol kinase and its role in ATP synthesis in Trypanosoma brucei. Mol. Biochem. Parasitol. 2, 77-91 (1980) *PMID: 6258071; 0166-6851(80)90033-X [pii]*.
137) Racagni, G. E. & Machado de Domenech, E. E. Characterization of Trypanosoma cruzi hexokinase. Mol. Biochem. Parasitol. 9, 181-188 (1983) *PMID: 6366548; 0166-6851(83)90108-1 [pii]*.
138) Urbina, J. A. & Azavache, V. Regulation of energy metabolism in Trypanosoma (Schizotrypanum) cruzi epimastigotes. II. NAD+-dependent glutamate dehydrogenase. Mol. Biochem. Parasitol. 11, 241-255 (1984) *PMID: 6379448; 0166-6851(84)90069-0 [pii]*.
139) Cannata, J. J. & Cazzulo, J. J. Glycosomal and mitochondrial malate dehydrogenases in epimastigotes of Trypanosoma cruzi. Mol. Biochem. Parasitol. 11, 37-49 (1984) *PMID: 6379451; 0166-6851(84)90053-7 [pii]*.
140) Kilgour, V. The electrophoretic mobilities and activities of eleven enzymes of bloodstream and culture forms of Trypanosoma brucei compared. Mol. Biochem. Parasitol. 2, 51-62 (1980) *PMID: 6450896; 0166-6851(80)90048-1 [pii]*.
141) Salzman, T. A. et al. Porphyrin biosynthesis in parasitic hemoflagellates: functional and defective enzymes in Trypanosoma cruzi. Comp. Biochem. Physiol. B. 72, 663-667 (1982) *PMID: 6751683*.
142) Cannata, J. J., Valle, E., Docampo, R. & Cazzulo, J. J. Subcellular localization of phosphoenolpyruvate carboxykinase in the trypanosomatids Trypanosoma cruzi and Crithidia fasciculata. Mol. Biochem. Parasitol. 6, 151-160 (1982) *PMID: 6752707; 0166-6851(82)90074-3 [pii]*.
143) Opperdoes, F. R., Markos, A. & Steiger, R. F. Localization of malate dehydrogenase, adenylate kinase and glycolytic enzymes in glycosomes and the threonine pathway in the mitochondrion of cultured procyclic trypomastigotes of Trypanosoma brucei. Mol. Biochem. Parasitol. 4, 291-309 (1981) *PMID: 6801509*.
144) Miles, M. A., Lanham, S. M., de Souza, A. A. & Povoa, M. Further enzymic characters of Trypanosoma cruzi and their evaluation for strain identification. Trans. R. Soc. Trop. Med. Hyg. 74, 221-237 (1980) *PMID: 6992358*.
145) Cazzulo, J. J., Valle, E., Docampo, R. & Cannata, J. J. Intracellular distribution of carbon dioxide-fixing enzymes in Trypanosoma cruzi and Crithidia fasciculata. J. Gen. Microbiol. 117, 271-274 (1980) *PMID: 6993627*.
146) Gruenberg, J., Schwendimann, B., Sharma, P. R. & Deshusses, J. Role of glycerol permeation in the bloodstream form of Trypanosoma brucei. J. Protozool. 27, 484-491 (1980) *PMID: 7218186*.
147) Pollakis, G., Grady, R. W., Dieck, H. A. & Clarkson, A. B.,Jr. Competition between inhibitors of the trypanosome alternative oxidase (TAO) and reduced coenzyme Q9. Biochem. Pharmacol. 50, 1207-1210 (1995) *PMID: 7488235; 0006-2952(95)00259-3 [pii]*.
148) Docampo, R., Scott, D. A., Vercesi, A. E. & Moreno, S. N. Intracellular Ca2+ storage in acidocalcisomes of Trypanosoma cruzi. Biochem. J. 310 ( Pt 3), 1005-1012 (1995) *PMID: 7575396*.
149) Chaudhuri, M., Ajayi, W., Temple, S. & Hill, G. C. Identification and partial purification of a stage-specific 33 kDa mitochondrial protein as the alternative oxidase of the Trypanosoma brucei brucei bloodstream trypomastigotes. J. Eukaryot. Microbiol. 42, 467-472 (1995) *PMID: 7581322*.
150) Hannaert, V., Opperdoes, F. R. & Michels, P. A. Glycosomal glyceraldehyde-3-phosphate dehydrogenase of Trypanosoma brucei and Trypanosoma cruzi: expression in Escherichia coli, purification, and characterization of the enzymes. Protein Expr. Purif. 6, 244-250 (1995) *PMID: 7663157; S1046-5928(85)71031-5 [pii]*.
151) Avilan, L. & Garcia, P. Hysteresis of cytosolic NADP-malic enzyme II from Trypanosoma cruzi. Mol. Biochem. Parasitol. 65, 225-232 (1994) *PMID: 7969264*.
152) Williams, N. The mitochondrial ATP synthase of Trypanosoma brucei: structure and regulation. J. Bioenerg. Biomembr. 26, 173-178 (1994) *PMID: 8056784*.
153) Tetaud, E., Bringaud, F., Chabas, S., Barrett, M. P. & Baltz, T. Characterization of glucose transport and cloning of a hexose transporter gene in Trypanosoma cruzi. Proc. Natl. Acad. Sci. U. S. A. 91, 8278-8282 (1994) *PMID: 8058795*.
154) Zilberstein, D. Transport of nutrients and ions across membranes of trypanosomatid parasites. Adv. Parasitol. 32, 261-291 (1993) *PMID: 8237616*.
155) Kim, K. S., Teixeira, S. M., Kirchhoff, L. V. & Donelson, J. E. Transcription and editing of cytochrome oxidase II RNAs in Trypanosoma cruzi. J. Biol. Chem. 269, 1206-1211 (1994) *PMID: 8288582*.
156) Linss, J., Goldenberg, S., Urbina, J. A. & Amzel, L. M. Cloning and characterization of the gene encoding ATP-dependent phospho-enol-pyruvate carboxykinase in Trypanosoma cruzi: comparison of primary and predicted secondary structure with host GTP-dependent enzyme. Gene 136, 69-77 (1993) *PMID: 8294043*.
157) Rubbo, H., Denicola, A. & Radi, R. Peroxynitrite inactivates thiol-containing enzymes of Trypanosoma cruzi energetic metabolism and inhibits cell respiration. Arch. Biochem. Biophys. 308, 96-102 (1994) *PMID: 8311481; S0003-9861(84)71014-9 [pii]*.
158) Callens, M. et al. Selective interaction of glycosomal enzymes from Trypanosoma brucei with hydrophobic cyclic hexapeptides. Biochem. Biophys. Res. Commun. 195, 667-672 (1993) *PMID: 8373406; S0006291X83720978 [pii]*.
159) Schwarcz de Tarlovsky, M. N. et al. Spermine action on mitochondrial H(+)-ATPase activity and proliferation rate of Trypanosoma cruzi. Cell. Mol. Biol. (Noisy-le-grand) 41, 861-866 (1995) *PMID: 8535180*.
160) Montemartini, M. et al. A recombinant tyrosine aminotransferase from Trypanosoma cruzi has both tyrosine aminotransferase and alanine aminotransferase activities. FEMS Microbiol. Lett. 133, 17-20 (1995) *PMID: 8566704*.
161) Priest, J. W. & Hajduk, S. L. In vitro import of the Rieske iron-sulfur protein by trypanosome mitochondria. J. Biol. Chem. 271, 20060-20069 (1996) *PMID: 8702725*.
162) Vanderheyden, N., Benaim, G. & Docampo, R. The role of a H(+)-ATPase in the regulation of cytoplasmic pH in Trypanosoma cruzi epimastigotes. Biochem. J. 318 ( Pt 1), 103-109 (1996) *PMID: 8761458*.
163) Zelada, C., Montemartini, M., Cazzulo, J. J. & Nowicki, C. Purification and partial structural and kinetic characterization of an alanine aminotransferase from epimastigotes of Trypanosoma cruzi. Mol. Biochem. Parasitol. 79, 225-228 (1996) *PMID: 8855559; 0166685196026527 [pii]*.
164) Stebeck, C. E. et al. Molecular characterization of glycosomal NAD(+)-dependent glycerol 3-phosphate dehydrogenase from Trypanosoma brucei rhodesiense. Mol. Biochem. Parasitol. 76, 145-158 (1996) *PMID: 8920003*.
165) Kohl, L. et al. Cloning and characterization of the NAD-linked glycerol-3-phosphate dehydrogenases of Trypanosoma brucei brucei and Leishmania mexicana mexicana and expression of the trypanosome enzyme in Escherichia coli. Mol. Biochem. Parasitol. 76, 159-173 (1996) *PMID: 8920004*.
166) Ochs, D. E., Otsu, K., Teixeira, S. M., Moser, D. R. & Kirchhoff, L. V. Maxicircle genomic organization and editing of an ATPase subunit 6 RNA in Trypanosoma cruzi. Mol. Biochem. Parasitol. 76, 267-278 (1996) *PMID: 8920012*.
167) Castilla, J. J. et al. In vitro activity and biochemical effectiveness of new organometallic complexes of osmium(III) against Leishmania donovani and Trypanosoma cruzi. Arzneimittelforschung 46, 990-996 (1996) *PMID: 8931894*.
168) Buscaglia, C. A. et al. A putative pyruvate dehydrogenase alpha subunit gene from Trypanosoma cruzi. Biochim. Biophys. Acta 1309, 53-57 (1996) *PMID: 8950176; S0167-4781(96)00140-6 [pii]*.
169) Schoneck, R., Billaut-Mulot, O., Numrich, P., Ouaissi, M. A. & Krauth-Siegel, R. L. Cloning, sequencing and functional expression of dihydrolipoamide dehydrogenase from the human pathogen Trypanosoma cruzi. Eur. J. Biochem. 243, 739-747 (1997) *PMID: 9057840*.
170) Ostoa-Saloma, P. et al. Cloning, expression, purification and characterization of triosephosphate isomerase from Trypanosoma cruzi. Eur. J. Biochem. 244, 700-705 (1997) *PMID: 9108237*.
171) Tetaud, E., Barrett, M. P., Bringaud, F. & Baltz, T. Kinetoplastid glucose transporters. Biochem. J. 325 ( Pt 3), 569-580 (1997) *PMID: 9271074*.
172) Barderi, P. et al. The NADP+-linked glutamate dehydrogenase from Trypanosoma cruzi: sequence, genomic organization and expression. Biochem. J. 330 ( Pt 2), 951-958 (1998) *PMID: 9480915*.
173) Van Hellemond, J. J., Opperdoes, F. R. & Tielens, A. G. Trypanosomatidae produce acetate via a mitochondrial acetate:succinate CoA transferase. Proc. Natl. Acad. Sci. U. S. A. 95, 3036-3041 (1998) *PMID: 9501211*.
174) Scott, D. A. & Docampo, R. Two types of H+-ATPase are involved in the acidification of internal compartments in Trypanosoma cruzi. Biochem. J. 331 ( Pt 2), 583-589 (1998) *PMID: 9531501*.
175) Souza, D. H. et al. Trypanosoma cruzi glycosomal glyceraldehyde-3-phosphate dehydrogenase: structure, catalytic mechanism and targeted inhibitor design. FEBS Lett. 424, 131-135 (1998) *PMID: 9580189; S0014-5793(98)00154-9 [pii]*.
176) Benchimol, M. et al. Functional expression of a vacuolar-type H+-ATPase in the plasma membrane and intracellular vacuoles of Trypanosoma cruzi. Biochem. J. 332 ( Pt 3), 695-702 (1998) *PMID: 9620872*.
177) Bringaud, F., Baltz, D. & Baltz, T. Functional and molecular characterization of a glycosomal PPi-dependent enzyme in trypanosomatids: pyruvate, phosphate dikinase. Proc. Natl. Acad. Sci. U. S. A. 95, 7963-7968 (1998) *PMID: 9653123*.
178) Bourguignon, S. C., Meirelles, M. N., Pacheco, R. S. & De Simone, S. G. Purification and Partial characterization of Trypanosoma cruzi triosephosphate isomerase. Mem. Inst. Oswaldo Cruz 93, 219-224 (1998) *PMID: 9698898*.
179) Van Hellemond, J. J., Simons, B., Millenaar, F. F. & Tielens, A. G. A gene encoding the plant-like alternative oxidase is present in Phytomonas but absent in Leishmania spp. J. Eukaryot. Microbiol. 45, 426-430 (1998) *PMID: 9703678*.
180) Scott, D. A. et al. Presence of a plant-like proton-pumping pyrophosphatase in acidocalcisomes of Trypanosoma cruzi. J. Biol. Chem. 273, 22151-22158 (1998) *PMID: 9705361*.
181) Chaudhuri, M., Ajayi, W. & Hill, G. C. Biochemical and molecular properties of the Trypanosoma brucei alternative oxidase. Mol. Biochem. Parasitol. 95, 53-68 (1998) *PMID: 9763289; S0166-6851(98)00091-7 [pii]*.
182) Rippa, M., Giovannini, P. P., Barrett, M. P., Dallocchio, F. & Hanau, S. 6-Phosphogluconate dehydrogenase: the mechanism of action investigated by a comparison of the enzyme from different species. Biochim. Biophys. Acta 1429, 83-92 (1998) *PMID: 9920387; S0167-4838(98)00222-2 [pii]*.

## Sheet: metabolites
Abbreviation	Compartment	Name
13dpg	Cytosol	3-Phospho-D-glyceroyl phosphate
2pg	Cytosol	D-Glycerate 2-phosphate
3pg	Cytosol	3-Phospho-D-glycerate
6pgc	Cytosol	6-Phospho-D-gluconate
6pgl	Cytosol	6-phospho-D-glucono-1,5-lactone
a-D-glucose	Cytosol	alpha-D-glucose
ac	Cytosol	Acetate
accoa	Cytosol	Acetyl-CoA
adp	Cytosol	ADP
akg	Cytosol	2-Oxoglutarate
ala-L	Cytosol	L-Alanine
amp	Cytosol	AMP
asp-L	Cytosol	L-Aspartate
atp	Cytosol	ATP
b-D-glucose	Cytosol	beta-D-glucose
cit	Cytosol	Citrate
co2	Cytosol	CO2
coa	Cytosol	Coenzyme A
dhap	Cytosol	Dihydroxyacetone phosphate
e4p	Cytosol	D-Erythrose 4-phosphate
f6p	Cytosol	D-Fructose 6-phosphate
fdp	Cytosol	D-Fructose 1,6-bisphosphate
fum	Cytosol	Fumarate
g3p	Cytosol	Glyceraldehyde 3-phosphate
g6p-A	Cytosol	alpha-D-Glucose 6-phosphate
g6p-B	Cytosol	beta-D-glucose 6-phosphate
glu-L	Cytosol	L-Glutamate
gly	Cytosol	Glycine
glyc	Cytosol	Glycerol
glyc3p	Cytosol	sn-Glycerol 3-phosphate
h	Cytosol	H+
h2o	Cytosol	H2O
mal-L	Cytosol	L-Malate
nad	Cytosol	Nicotinamide adenine dinucleotide
nadh	Cytosol	Nicotinamide adenine dinucleotide - reduced
nadp	Cytosol	Nicotinamide adenine dinucleotide phosphate
nadph	Cytosol	Nicotinamide adenine dinucleotide phosphate - reduced
nh4	Cytosol	Ammonium
o2	Cytosol	O2
oaa	Cytosol	Oxaloacetate
pep	Cytosol	Phosphoenolpyruvate
pi	Cytosol	Phosphate
ppi	Cytosol	Diphosphate
pro-L	Cytosol	L-Proline
prpp	Cytosol	5-Phospho-alpha-D-ribose 1-diphosphate
pyr	Cytosol	Pyruvate
r1p	Cytosol	alpha-D-Ribose 1-phosphate
r5p	Cytosol	alpha-D-Ribose 5-phosphate
ru5p-D	Cytosol	D-Ribulose 5-phosphate
s7p	Cytosol	Sedoheptulose 7-phosphate
succ	Cytosol	Succinate
thr-L	Cytosol	L-Threonine
xu5p-D	Cytosol	D-Xylulose 5-phosphate
a-D-glucose[e]	Extra-organism	alpha-D-glucose
ac[e]	Extra-organism	Acetate
ala-L[e]	Extra-organism	L-Alanine
asp-L[e]	Extra-organism	L-Aspartate
b-D-glucose[e]	Extra-organism	beta-D-glucose
co2[e]	Extra-organism	CO2
glu-L[e]	Extra-organism	L-Glutamate
gly[e]	Extra-organism	Glycine
glyc[e]	Extra-organism	Glycerol
h2o[e]	Extra-organism	H2O
h[e]	Extra-organism	H+
nh4[e]	Extra-organism	Ammonium
o2[e]	Extra-organism	O2
pi[e]	Extra-organism	Phosphate
pro-L[e]	Extra-organism	L-Proline
succ[e]	Extra-organism	Succinate
thr-L[e]	Extra-organism	L-Threonine
1pyr5c[m]	Mitochondria	1-Pyrroline-5-carboxylate
2ahethmpp[m]	Mitochondria	2-(alpha-Hydroxyethyl)thiamine diphosphate
2aobut[m]	Mitochondria	L-2-Amino-3-oxobutanoate
ac[m]	Mitochondria	Acetate
accoa[m]	Mitochondria	Acetyl-CoA
adhlam[m]	Mitochondria	S-Acetyldihydrolipoamide
adp[m]	Mitochondria	ADP
akg[m]	Mitochondria	2-Oxoglutarate
ala-L[m]	Mitochondria	L-Alanine
asp-L[m]	Mitochondria	L-Aspartate
atp[m]	Mitochondria	ATP
cit[m]	Mitochondria	Citrate
co2[m]	Mitochondria	CO2
coa[m]	Mitochondria	Coenzyme A
dhlam[m]	Mitochondria	Dihydrolipoamide
fad[m]	Mitochondria	FAD
fadh2[m]	Mitochondria	FADH2
ficytc[m]	Mitochondria	Ferricytochrome c
focytc[m]	Mitochondria	Ferrocytochrome c
fum[m]	Mitochondria	Fumarate
glu-L[m]	Mitochondria	L-Glutamate
glu5sa[m]	Mitochondria	L-Glutamate 5-semialdehyde
gly[m]	Mitochondria	Glycine
h2o[m]	Mitochondria	H2O
h[m]	Mitochondria	H+
icit[m]	Mitochondria	Isocitrate
lpam[m]	Mitochondria	Lipoamide
mal-L[m]	Mitochondria	L-Malate
nad[m]	Mitochondria	Nicotinamide adenine dinucleotide
nadh[m]	Mitochondria	Nicotinamide adenine dinucleotide - reduced
nadp[m]	Mitochondria	Nicotinamide adenine dinucleotide phosphate
nadph[m]	Mitochondria	Nicotinamide adenine dinucleotide phosphate - reduced
nh4[m]	Mitochondria	Ammonium
o2[m]	Mitochondria	O2
oaa[m]	Mitochondria	Oxaloacetate
pi[m]	Mitochondria	Phosphate
ppi[m]	Mitochondria	Diphosphate
pro-L[m]	Mitochondria	L-Proline
pyr[m]	Mitochondria	Pyruvate
q6[m]	Mitochondria	Ubiquinone-6
q6h2[m]	Mitochondria	Ubiquinol-6
sdhlam[m]	Mitochondria	S-Succinyldihydrolipoamide
succ[m]	Mitochondria	Succinate
succoa[m]	Mitochondria	Succinyl-CoA
thmpp[m]	Mitochondria	Thiamine diphosphate
thr-L[m]	Mitochondria	L-Threonine
13dpg[x]	Glycosome	3-Phospho-D-glyceroyl phosphate
2dr5p[x]	Glycosome	2-Deoxy-D-ribose 5-phosphate
3pg[x]	Glycosome	3-Phospho-D-glycerate
6pgc[x]	Glycosome	6-Phospho-D-gluconate
6pgl[x]	Glycosome	6-phospho-D-glucono-1,5-lactone
a-D-glucose[x]	Glycosome	alpha-D-glucose
acald[x]	Glycosome	Acetaldehyde
adp[x]	Glycosome	ADP
amp[x]	Glycosome	AMP
atp[x]	Glycosome	ATP
b-D-glucose[x]	Glycosome	beta-D-glucose
co2[x]	Glycosome	CO2
dhap[x]	Glycosome	Dihydroxyacetone phosphate
drib[x]	Glycosome	Deoxyribose
e4p[x]	Glycosome	D-Erythrose 4-phosphate
f6p[x]	Glycosome	D-Fructose 6-phosphate
fdp[x]	Glycosome	D-Fructose 1,6-bisphosphate
fum[x]	Glycosome	Fumarate
g3p[x]	Glycosome	Glyceraldehyde 3-phosphate
g6p-A[x]	Glycosome	alpha-D-Glucose 6-phosphate
g6p-B[x]	Glycosome	beta-D-glucose 6-phosphate
glcn-D[x]	Glycosome	D-Gluconate
glyc3p[x]	Glycosome	sn-Glycerol 3-phosphate
glyc[x]	Glycosome	Glycerol
h2o[x]	Glycosome	H2O
h[x]	Glycosome	H+
mal-L[x]	Glycosome	L-Malate
nad[x]	Glycosome	Nicotinamide adenine dinucleotide
nadh[x]	Glycosome	Nicotinamide adenine dinucleotide - reduced
nadp[x]	Glycosome	Nicotinamide adenine dinucleotide phosphate
nadph[x]	Glycosome	Nicotinamide adenine dinucleotide phosphate - reduced
oaa[x]	Glycosome	Oxaloacetate
pep[x]	Glycosome	Phosphoenolpyruvate
pi[x]	Glycosome	Phosphate
ppi[x]	Glycosome	Diphosphate
pyr[x]	Glycosome	Pyruvate
r5p[x]	Glycosome	alpha-D-Ribose 5-phosphate
rib-D[x]	Glycosome	D-Ribose
ru5p-D[x]	Glycosome	D-Ribulose 5-phosphate
s7p[x]	Glycosome	Sedoheptulose 7-phosphate
succ[x]	Glycosome	Succinate
xu5p-D[x]	Glycosome	D-Xylulose 5-phosphate

## Sheet: proteomics
	Reference	P (pro)	Sf	Score	Coverage	MW	Accession	Peptide (Hits)		% Area
#sample1
1	Tc00.1047053511585.70 heat shock protein 70 (HSP70), putative [14297 - 16948] MW:96943.95	1e-30	11.33	128.402	1.5855	96884.5	HSP70	35 (34 1 0 0 0)		1.17
2	Tc00.1047053507091.50 aspartate carbamoyltransferase, putative [10183 - 9200] MW:35973.64	1.11022e-16	1.96	20.3517	11.0092	35950.7		3 (3 0 0 0 0)		0.03
3	Tc00.1047053508461.120 hypothetical protein, conserved [29468 - 27999] MW:56231.91	1.11022e-15	0.98	10.3321	4.90798	56196.4		1 (1 0 0 0 0)		0.00
4	Tc00.1047053510795.10 2.6.1.5 tyrosine aminotransferase [3234 - 1984] MW:46267.98	2.22045e-15	20.75	226.367	69.9519	46238.5		183 (180 2 1 0 0)		8.01
5	Tc00.1047053503419.30 TcAc2 thiol-dependent reductase 1, putative; thiol transferase, putative; glutathione S-transferase, putative [6172 - 4835] MW:50682.10	3.33067e-15	18.57	200.336	60.8989	50649.6		85 (85 0 0 0 0)		3.41
6	Tc00.1047053504105.140 enolase, putative [37437 - 38726] MW:46443.83	3.33067e-15	1.92	20.2626	7.69231	46414.7		3 (3 0 0 0 0)		0.38
7	Tc00.1047053506925.300 CYCA; CYP19 cyclophilin A; PPIase; rotamase; peptidyl-prolyl cis-trans isomerase [75933 - 76466] MW:18781.15	4.44089e-15	7.76	90.3337	57.6271	18769.3		100 (100 0 0 0 0)		3.49
8	Tc00.1047053508413.68 kinetoplastid membrane protein KMP-11 [15989 - 16264] MW:10883.24	7.77156e-15	4.82	50.2984	41.7582	10876.3		16 (16 0 0 0 0)		0.30
9	Tc00.1047053507713.30 heat shock protein 85, putative [3269 - 5383] MW:80726.37	9.99201e-15	27.03	300.308	37.2159	80675.7		102 (102 0 0 0 0)		3.06
10	Tc00.1047053508461.80 TcPGFS prostaglandin F2alpha synthase [19350 - 18211] MW:42237.84	1.22125e-14	1.94	20.3143	8.17942	42211.6		5 (5 0 0 0 0)		0.24
11	Tc00.1047053504045.60 thermostable carboxypeptidase 1, putative [11430 - 9919] MW:58274.80	1.33227e-14	9.95	110.306	26.839	58238.1		28 (28 0 0 0 0)		0.46
12	Tc00.1047053510877.30 hypothetical protein, conserved [5517 - 6209] MW:25108.57	1.66533e-14	0.97	10.3006	8.26087	25093.8		1 (1 0 0 0 0)		0.15
13	Tc00.1047053506775.80 14-3-3 protein, putative [18232 - 17474] MW:29104.10	3.77476e-14	0.98	10.3037	8.73016	29085.7		1 (1 0 0 0 0)		0.04
14	Tc00.1047053507241.30 arginine kinase, putative [7379 - 8452] MW:40197.70	4.32987e-14	0.98	10.3038	4.48179	40172.5		1 (1 0 0 0 0)		0.03
15	Tc00.1047053510795.10 2.6.1.5 tyrosine aminotransferase [3234 - 1984] MW:46267.9Àq4	6.32827e-14	0.98	10.2883	3.60577	46238.5		1 (1 0 0 0 0)		0.00
16	Tc00.1047053504153.160 carboxypeptidase, putative; metallo-peptidase, clan MA(E), family M32, putative [48672 - 47161] MW:57663.81	6.5076e-14	24.21	290.316	23.4592	57627	E	46 (46 0 0 0 0)		0.69
17	Tc00.1047053511069.4 transketolase, putative [362 - 1] MW:13092.86	7.32747e-14	0.98	10.3467	28.3333	13084.3		1 (1 0 0 0 0)		0.04
18	Tc00.1047053510311.90 quinone oxidoreductase, putative [26860 - 27864] MW:35978.88	8.77076e-14	2.45	30.3643	15.2695	35956.1		3 (3 0 0 0 0)		0.09
19	Tc00.1047053509213.120 peptidase M20/M25/M40, putative [17550 - 18974] MW:51280.47	1.06581e-13	14.05	158.324	48.1013	51248.2		44 (43 1 0 0 0)		2.12
20	Tc00.1047053504105.140 enolase, putative [37437 - 38726] MW:46443.83	1.18794e-13	3.63	40.2877	11.655	46414.7		4 (4 0 0 0 0)		0.12
21	Tc00.1047053506925.319 isocitrate dehydrogenase, putative [81655 - 82896] MW:46858.63	1.43219e-13	5.31	60.2881	21.7918	46828.6		11 (11 0 0 0 0)		0.21
22	Tc00.1047053506303.50 UDP-galactose 4-epimerase, putative [8874 - 7723] MW:42383€Ø	1.60982e-13	1.93	20.3281	4.43864	42356.5		3 (3 0 0 0 0)		0.07
23	Tc00.1047053510257.80 peptidase M20/M25/M40, putative [13402 - 14826] MW:51199.44	1.9762e-13	3.87	40.302	10.5485	51167.2		8 (8 0 0 0 0)		0.45
24	Tc00.1047053511287.49 PGFS prostaglandin F synthase, putative; aldo/keto reductase, putative [12618 - 11770] MW:32509.83	2.34257e-13	16.39	180.296	59.9291	32489.5		47 (47 0 0 0 0)		3.24
25	Tc00.1047053507241.30 arginine kinase, putative [7379 - 8452] MW:40197.70	2.4647e-13	9.09	110.342	35.8543	40172.5		32 (32 0 0 0 0)		1.11
26	Tc00.1047053509105.70 TcAc2 thiol-dependent reductase 1, putative; thiol transferase, putative; glutathione S-transferase, putative [16778 - 15441] MW:50688.09	2.4869e-13	6.57	70.3451	25.8427	50655.7		17 (17 0 0 0 0)		0.48
27	Tc00.1047053508111.30 glutamate dehydrogenase, putative [5528 - 4278] MW:45056.43	2.84217e-13	3.73	40.3542	14.1827	45027.9		9 (9 0 0 0 0)		0.47
28	Tc00.1047053503721.39 heat shock 70 kDa protein, putative [9931 - 10600] MW:24292.63	3.09752e-13	6.21	70.29	29.5964	24277.3		20 (20 0 0 0 0)		0.75
29	Tc00.1047053506263.10 D-isomer specific 2-hydroxyacid dehydrogenase-protein, putative [2 - 763] MW:28534.49	3.9968e-13	21.48	240.37	64.8221	28516.7		72 (72 0 0 0 0)		4.22
30	Tc00.1047053510381.10 cystathionine beta-synthase, putative [2887 - 1604] MW:47066.03	4.36318e-13	10.73	120.347	33.7236	47036.1		29 (29 0 0 0 0)		0.88
31	Tc00.1047053508625.10 elongation factor 2, putative [3 - 467] MW:17038.47	4.54081e-13	5.07	60.2905	59.0909	17027.7		15 (15 0 0 0 0)		0.71
32	Tc00.1047053503841.10 proteasome activator protein PA26, putative [2 - 685] MW:24659.92	5.9952e-13	4.82	50.2893	27.7533	24644.6		6 (6 0 0 0 0)		0.09
33	Tc00.1047053504105.140 enolase, putative [37437 - 38726] MW:46443.83	6.03961e-13	8.34	90.3284	27.2727	46414.7		17 (17 0 0 0 0)		1.00
34	Tc00.1047053506775.80 14-3-3 protein, putative [18232 - 17474] MW:29104.10	6.53921e-13	0.98	10.3126	8.73016	29085.7		1 (1 0 0 0 0)		0.04
35	Tc00.1047053511627.110 heat shock protein DnaJ, putative [14309 - 15508] MW:44203.97	6.99441e-13	1.9	20.2629	8.27068	44176.2		3 (3 0 0 0 0)		0.10
36	Tc00.1047053408437.20 hypothetical protein, conserved [2301 - 2663] MW:13427.11	7.10543e-13	0.97	10.275	12.5	13418.5		1 (1 0 0 0 0)		0.01
37	Tc00.1047053504217.10 coatomer epsilon subunit, putative [2062 - 1088] MW:34744.23	9.21485e-13	1.38	14.2203	5.8642	34722.8		2 (1 0 0 1 0)		0.06
38	Tc00.1047053508169.20 elongation factor 2, putative [3779 - 1239] MW:94189.98	9.448e-13	16.1	180.335	22.9314	94129.9		45 (45 0 0 0 0)		1.31
39	Tc00.1047053511419.40 phosphoglycerate kinase, putative [7066 - 5807] MW:44469.35	9.52571e-13	2.66	30.2467	5.96659	44441.1		5 (5 0 0 0 0)		0.11
40	Tc00.1047053509059.50 pyridoxal kinase, putative [13023 - 13925] MW:33294.78	9.61453e-13	0.98	10.3034	5.66667	33273.6		3 (3 0 0 0 0)		0.04
41	Tc00.1047053506247.330 2,3-bisphosphoglycerate-independent phosphoglycerate mutase, putative [59307 - 60971] MW:60365.09	9.92539e-13	2.85	30.2802	9.9278	60327.5		3 (3 0 0 0 0)		0.03
42	Tc00.1047053503541.40 hypothetical protein, conserved [5387 - 5241] MW:5414.89	1.06248e-12	3.76	40.356	66.6667	5411.62		6 (6 0 0 0 0)		0.17
43	Tc00.1047053507875.20 glutamate dehydrogenase, putative [5853 - 7103] MW:45221.69	1.22198e-12	12.49	146.269	34.375	45192.9		28 (25 3 0 0 0)		0.92
44	Tc00.1047053506529.508 glucose-6-phosphate isomerase, glycosomal, putative [131145 - 129319] MW:68365.91	1.7264e-12	6.4	68.2821	15.7895	68323.1		16 (15 1 0 0 0)		0.19
45	Tc00.1047053503849.60 NADH-dependent fumarate reductase, putative [17748 - 15379] MW:85491.21	1.89293e-12	4.45	50.3684	8.87199	85437.9		6 (6 0 0 0 0)		0.09
46	Tc00.1047053511517.37 reticulon domain protein, putative [9117 - 8557] MW:21015.96	2.25819e-12	2.04	28.234	15.5914	21002.2		7 (6 1 0 0 0)		0.16
47	Tc00.1047053506367.30 hypothetical protein, conserved [3962 - 2967] MW:37619.39	2.32148e-12	12.12	140.42	45.9215	37596.2		32 (32 0 0 0 0)		1.30
48	Tc00.1047053510187.20 tyrosine aminotransferase, putative [7613 - 6360] MW:46146.83	2.36922e-12	3.2	40.2642	11.9904	46116.9		10 (7 2 1 0 0)		0.67
49	Tc00.1047053510265.10 quinone oxidoreductase, putative [2175 - 1171] MW:36020.86	2.41918e-12	4.85	58.3753	22.4551	35998.1		9 (8 1 0 0 0)		0.40
50	Tc00.1047053511229.50 S-adenosylhomocysteine hydrolase, putative [6258 - 4945] MW:48420.31	2.44249e-12	10.67	120.316	23.7986	48389.6		24 (24 0 0 0 0)		0.95
51	Tc00.1047053509003.40 calpain-like cysteine peptidase, putative [5328 - 5729] MW:15403.41	2.83218e-12	0.97	10.2639	11.2782	15393.6		9 (9 0 0 0 0)		0.23
52	Tc00.1047053504425.60 NADP-dependent alcohol hydrogenase, putative [11152 - 12207] MW:37327.00	2.92655e-12	8.38	90.2766	38.4615	37303.1		20 (20 0 0 0 0)		0.77
53	Tc00.1047053510879.110 ribosomal protein L3, putative [18495 - 19781] MW:48539.53	3.12861e-12	3.36	40.2548	10.0467	48509.4		5 (5 0 0 0 0)		0.03
54	Tc00.1047053508989.9 nucleoside phosphorylase, putative [803 - 1] MW:28926.13	3.46279e-12	9.42	110.267	51.3109	28907.7		32 (32 0 0 0 0)		1.37
55	Tc00.1047053509601.90 hypothetical protein, conserved [25484 - 24726] MW:27422.12	3.99902e-12	0.96	10.2412	6.74603	27404.7		1 (1 0 0 0 0)		0.00
56	Tc00.1047053506559.410 hypothetical protein, conserved [90845 - 89724] MW:42106.91	4.42202e-12	9.65	120.305	43.6997	42080.3		24 (24 0 0 0 0)		1.05
57	Tc00.1047053511523.20 hypothetical protein, conserved [5308 - 4958] MW:13118.80	4.55636e-12	1.94	20.2636	25.8621	13110.5		4 (4 0 0 0 0)		0.03
58	Tc00.1047053506147.9 TcPGFS prostaglandin F2alpha synthase; dehydrogenase, putative; NADH:flavin oxidoreductase/NADH oxidase, putative [1 - 390] MW:14657.41	5.0393e-12	6.7	70.3149	48.8372	14648.3		32 (32 0 0 0 0)		1.44
59	Tc00.1047053508707.200 nucleoside diphosphate kinase, putative [55527 - 55066] MW:16878.29	5.56555e-12	4.51	50.253	33.3333	16867.7		14 (14 0 0 0 0)		0.75
60	Tc00.1047053503477.20 transaldolase, putative [4347 - 5342] MW:36446.59	5.79981e-12	4.34	50.2887	23.2628	36424.1		9 (9 0 0 0 0)		0.18
61	Tc00.1047053504105.140 enolase, putative [37437 - 38726] MW:46443.83	6.10623e-12	1.95	20.3032	5.82751	46414.7		2 (2 0 0 0 0)		0.03
62	Tc00.1047053509569.100 nucleoside phosphorylase, putative [23077 - 22043] MW:37066.38	6.2339e-12	4.83	50.3149	15.407	37042.8		16 (16 0 0 0 0)		0.56
63	Tc00.1047053504045.110 urocanate hydratase, putative [20483 - 18456] MW:74770.01	6.255e-12	12.33	140.323	29.7778	74722.3		27 (27 0 0 0 0)		0.76
64	Tc00.1047053504105.140 enolase, putative [37437 - 38726] MW:46443.83	6.51257e-12	0.97	10.2704	3.4965	46414.7		1 (1 0 0 0 0)		0.10
65	Tc00.1047053508535.50 tyrosine aminotransferase [12586 - 12191] MW:14778.08	6.58362e-12	1.71	20.3342	18.3206	14768.5		9 (5 4 0 0 0)		0.78
66	Tc00.1047053511277.290 aconitase, putative [75290 - 77986] MW:98706.34	6.71039e-12	7.76	90.2891	16.147	98644.2		13 (13 0 0 0 0)		0.19
67	Tc00.1047053503625.10 asparagine synthetase A, putative [478 - 1524] MW:39044.83	7.52176e-12	1.93	20.2871	9.77012	39020.1		3 (3 0 0 0 0)		0.11
68	Tc00.1047053506563.40 beta tubulin, putative [10408 - 9080] MW:49699.87	7.76823e-12	0.98	10.2999	3.84615	49667.8		1 (1 0 0 0 0)		0.02
69	Tc00.1047053508089.30 hypothetical protein, conserved [6403 - 5489] MW:34314.91	7.95142e-12	2.47	30.3013	5.92105	34293.2		4 (4 0 0 0 0)		0.02
70	Tc00.1047053507241.30 arginine kinase, putative [7379 - 8452] MW:40197.70	9.49796e-12	0.99	10.3199	4.48179	40172.5		1 (1 0 0 0 0)		0.03
71	Tc00.1047053509047.40 hypothetical protein, conserved [5507 - 6103] MW:21150.73	1.01541e-11	2.92	34.2512	24.2424	21137.1		5 (4 0 0 1 0)		0.18
72	Tc00.1047053510439.61 heat shock 70 kDa protein, putative [7617 - 8723] MW:40856.25	1.15696e-11	19.21	210.302	47.4255	40831		81 (81 0 0 0 0)		4.54
73	Tc00.1047053508601.141 dipeptidyl-peptidase, putative [24517 - 26490] MW:74450.55	1.18208e-11	8.31	98.2997	21.1246	74403.1		13 (12 1 0 0 0)		0.37
74	Tc00.1047053508851.180 14-3-3 protein, putative [31447 - 30659] MW:29964.97	1.18294e-11	3.27	40.2668	16.0305	29946.3		12 (12 0 0 0 0)		0.37
75	Tc00.1047053510965.5 elongation factor 2, putative [519 - 1] MW:19113.80	1.2178e-11	4.74	50.3497	34.6821	19101.8		18 (18 0 0 0 0)		0.88
76	Tc00.1047053506529.420 alanine aminotransferase, putative; glutamic--alanine transaminase, putative; glutamic--pyruvic transaminase, putative [101456 - 99975] MW:54421.41	1.22347e-11	7.88	100.291	24.7464	54386.6		13 (13 0 0 0 0)		0.30
77	Tc00.1047053507831.60 heat shock protein, putative [18266 - 20764] MW:93525.98	1.23924e-11	10.8	120.259	15.7452	93467.7		19 (19 0 0 0 0)		0.22
78	Tc00.1047053505999.90 phosphoglycerate kinase, putative [19726 - 18467] MW:44487.39	1.36569e-11	17.43	190.293	58.9499	44459.1		39 (39 0 0 0 0)		1.23
79	Tc00.1047053508799.240 aminopeptidase, putative; metallo-peptidase, clan MF, family M17, putative [59268 - 60830] MW:55891.67	1.4142e-11	0.94	10.1886	2.88462	55856.3		1 (1 0 0 0 0)		0.06
80	Tc00.1047053508535.50 tyrosine aminotransferase [12586 - 12191] MW:14778.08	2.06757e-11	0.97	10.2756	18.3206	14768.5		1 (1 0 0 0 0)		0.23
81	Tc00.1047053503637.30 dipeptidyl-peptidase 8-like serine peptidase, putative; serine peptidase, clan SC, family S9B, putative [7209 - 9743] MW:93799.15	2.18792e-11	1.9	20.2887	3.79147	93740.3		2 (2 0 0 0 0)		0.02
82	Tc00.1047053504105.140 enolase, putative [37437 - 38726] MW:46443.83	2.3529e-11	0.99	10.3122	3.4965	46414.7		1 (1 0 0 0 0)		0.02
83	Tc00.1047053510573.10 actin, putative [1 - 867] MW:32351.04	2.55029e-11	4.79	50.3205	26.0417	32330.2		9 (9 0 0 0 0)		0.53
84	Tc00.1047053507925.40 pyridoxal kinase, putative [7870 - 6968] MW:33444.90	2.78777e-11	6.34	70.35	41.3333	33423.7		14 (14 0 0 0 0)		0.69
85	Tc00.1047053506563.40 beta tubulin, putative [10408 - 9080] MW:49699.87	3.06033e-11	0.98	10.2919	3.84615	49667.8		1 (1 0 0 0 0)		0.02
86	Tc00.1047053506559.410 hypothetical protein, conserved [90845 - 89724] MW:42106.Àq4	3.19966e-11	0.98	10.3019	4.28954	42080.3		1 (1 0 0 0 0)		0.06
87	Tc00.1047053511461.20 tyrosine aminotransferase [5999 - 7249] MW:46129.77	3.30602e-11	1.88	20.3136	12.2596	46100.4		10 (10 0 0 0 0)		1.16
88	Tc00.1047053508387.20 methylthioadenosine phosphorylase, putative [1176 - 2099] MW:33123.70	3.33311e-11	10.46	120.3	40.0652	33102.7		25 (25 0 0 0 0)		0.79
89	Tc00.1047053510127.79 actin, putative [20204 - 21228] MW:38096.46	3.34677e-11	4.47	50.3464	14.956	38071.9		17 (17 0 0 0 0)		0.30
90	Tc00.1047053511807.110 GMP synthase, putative; glutamine amidotransferase, putative [31321 - 29348] MW:72295.28	3.93896e-11	1.95	20.2724	4.71842	72249.8		3 (3 0 0 0 0)		0.06
91	Tc00.1047053508999.190 calpain-like cysteine peptidase, putative; cysteine peptidase, Clan CA, family C2, putative [59404 - 61917] MW:95766.56	3.95406e-11	4.37	50.2689	8.24373	95706.6		6 (6 0 0 0 0)		0.08
92	Tc00.1047053505763.19 P-type H+-ATPase, putative [3558 - 5494] MW:70750.00	4.21541e-11	4.48	50.2709	6.97674	70704.6		9 (9 0 0 0 0)		0.12
93	Tc00.1047053503893.90 hypothetical protein, conserved [12205 - 12549] MW:12682.58	4.29679e-11	2.37	30.259	28.0702	12674.6		6 (6 0 0 0 0)		0.14
94	Tc00.1047053511825.80 I/6 autoantigen, putative [14160 - 13513] MW:23119.12	4.33598e-11	1.79	20.2978	13.0233	23104.6		3 (3 0 0 0 0)		0.06
95	Tc00.1047053509733.170 transitional endoplasmic reticulum ATPase, putative [52033 - 54369] MW:86110.13	4.40681e-11	5.66	60.3046	11.311	86055.9		14 (14 0 0 0 0)		0.26
96	Tc00.1047053509611.180 peptide methionine sulfoxide reductase, putative; peptide	4.43612e-11	6.45	68.2508	35.0282	19952.3		22 (17 5 0 0 0)		0.34
97	Tc00.1047053508323.100 I/6 autoantigen, putative [16882 - 16235] MW:23225.20	4.5618e-11	2.8	30.2937	20.9302	23210.7		3 (3 0 0 0 0)		0.07
98	Tc00.1047053511067.30 transketolase, putative [10179 - 8575] MW:57870.57	4.59954e-11	4.59	50.3451	18.3521	57834.3		11 (11 0 0 0 0)		0.22
99	Tc00.1047053503687.40 CYP40 40 kDa cyclophilin, putative; PPIase, putative; rotamase, putative; peptidyl-prolyl cis-trans isomerase, putative [5312 - 6376] MW:38349.30	4.8328e-11	1.69	20.2528	6.21469	38325.2		2 (2 0 0 0 0)		0.02
100	Tc00.1047053510105.230 glyceraldehyde 3-phosphate dehydrogenase, cytosolic, putative [56383 - 55367] MW:36428.78	4.94071e-11	1.88	20.2333	8.57988	36405.8		3 (3 0 0 0 0)		0.07
101	Tc00.1047053510119.9 elongation factor 1-alpha (EF-1-alpha), putative [1167 - 1] MW:42777.96	5.82134e-11	8.06	90.2779	30.3342	42751	EF-1-alpha	15 (15 0 0 0 0)		0.31
102	Tc00.1047053506513.110 peptidase T, putative; aminotripeptidase, putative [22072 - 20813] MW:46473.97	5.9458e-11	3.69	40.2862	13.6038	46444.7		7 (7 0 0 0 0)		0.11
103	Tc00.1047053511211.120 activated protein kinase C receptor, putative; guanine nucleotide-binding protein beta subunit-like protein, putative [24386 - 23430] MW:35031.27	6.59495e-11	0.97	10.3489	8.80503	35009.2		1 (1 0 0 0 0)		0.01
104	Tc00.1047053504339.19 NADP-dependent alcohol hydrogenase, putative [6093 - 7132] MW:36996.58	7.30838e-11	0.97	10.2451	4.91329	36972.9		2 (2 0 0 0 0)		0.06
105	Tc00.1047053510187.480 phosphomannomutase, putative [113133 - 113870] MW:28228.94	7.31659e-11	0.98	10.2744	6.12245	28211.5		1 (1 0 0 0 0)		0.03
106	Tc00.1047053508153.640 inosine-adenosine-guanosine-nucleoside hydrolase, putative [127121 - 128101] MW:36317.64	7.71971e-11	0.98	10.3532	7.36196	36293.9		1 (1 0 0 0 0)		0.02
107	Tc00.1047053506925.150 protein phosphatase, putative [33994 - 35217] MW:45634.36	7.82541e-11	5.61	60.279	22.3587	45605.5		7 (7 0 0 0 0)		0.11
108	Tc00.1047053508271.10 phenylalanyl-tRNA synthetase, putative [3536 - 1659] MW:70792.84	8.24796e-11	2.78	30.2222	7.2	70747.4		5 (5 0 0 0 0)		0.07
109	Tc00.1047053509429.100 hypothetical protein, conserved [26409 - 27056] MW:24018.97	8.68605e-11	0.97	10.2694	7.90698	24004		1 (1 0 0 0 0)		0.01
110	Tc00.1047053506925.120 eukaryotic initiation factor 5a, putative [29151 - 29654] MW:18015.14	9.13136e-11	2.34	30.2613	17.9641	18003.8		4 (4 0 0 0 0)		0.10
111	Tc00.1047053510099.120 D-isomer specific 2-hydroxyacid dehydrogenase-protein, putative [22418 - 23440] MW:38509.90	9.8106e-11	4.71	50.2763	14.4118	38485.6		35 (35 0 0 0 0)		1.50
112	Tc00.1047053510407.90 serine hydroxymethyltransferase, putative [18278 - 16893] MW:50592.02	1.16199e-10	3.8	40.2808	11.9306	50559.8		5 (5 0 0 0 0)		0.07
113	Tc00.1047053506563.220 calpain-like cysteine peptidase, putative; cysteine peptidase, Clan CA, family C2, putative [46808 - 46227] MW:21937.08	1.17442e-10	1.93	20.3001	15.0259	21922.8		3 (3 0 0 0 0)		0.05
114	Tc00.1047053506363.70 aminoacylase, putative; N-acyl-L-amino acid amidohydrolase, putative [11434 - 12624] MW:42794.05	1.31245e-10	0.97	10.2678	3.78788	42767		2 (2 0 0 0 0)		0.23
115	Tc00.1047053510877.30 hypothetical protein, conserved [5517 - 6209] MW:25108.57	1.31581e-10	2.91	30.2916	25.6522	25093.8		8 (8 0 0 0 0)		0.14
116	Tc00.1047053508731.60 adenylosuccinate synthetase, putative [10337 - 8487] MW:68470.68	1.4783e-10	2.6	30.2963	4.70779	68427.9		5 (5 0 0 0 0)		0.06
117	Tc00.1047053504109.90 ubiquitin carboxyl-terminal hydrolase, putative; cysteine peptidase, Clan CA, family C12, putative [20292 - 21002] MW:26136.85	1.57252e-10	1.82	20.2161	10.1695	26120.2		2 (2 0 0 0 0)		0.03
118	Tc00.1047053411235.9 alpha tubulin, putative [257 - 1612] MW:49799.18	1.82345e-10	9.51	110.284	32.3725	49767.6		32 (32 0 0 0 0)		2.08
119	Tc00.1047053506559.350 asparaginyl-tRNA synthetase, putative [78587 - 76350] MW:84542.63	1.87005e-10	6.15	70.2424	9.66443	84488.9		9 (9 0 0 0 0)		0.15
120	Tc00.1047053504001.10 hypothetical protein, conserved [5104 - 4736] MW:13464.34	1.99449e-10	1.82	20.2701	13.9344	13456.1		4 (4 0 0 0 0)		0.03
121	Tc00.1047053509199.24 ribose 5-phosphate isomerase, putative [3653 - 3174] MW:17361.88	2.03858e-10	1.44	20.2396	8.80503	17350.9		3 (3 0 0 0 0)		0.05
122	Tc00.1047053503555.30 trypanothione reductase, putative [2956 - 4434] MW:53868.78	2.07249e-10	2.48	30.2793	2.84553	53834.6		3 (3 0 0 0 0)		0.03
123	Tc00.1047053506411.10 thimet oligopeptidase, putative; metallo-peptidase, clan M	2.16627e-10	4.62	50.2111	9.0379	77530.1		9 (9 0 0 0 0)		0.14
124	Tc00.1047053509671.80 60S ribosomal protein L5, putative [15804 - 14875] MW:34852.17	2.27213e-10	3.68	40.2751	12.6214	34830.7		5 (5 0 0 0 0)		0.13
125	Tc00.1047053508461.380 calmodulin, putative; calcium-binding EF hand protein, putative [103772 - 104239] MW:17652.04	2.28498e-10	1.76	20.2831	20	17640.8		3 (3 0 0 0 0)		0.07
126	Tc00.1047053508027.110 pyroglutamyl-peptidase I (PGP), putative; cysteine peptidase, Clan CF, family C15, putative [26031 - 26726] MW:26005.64	2.34492e-10	5.23	60.2825	31.1688	25989	PGP	8 (8 0 0 0 0)		0.11
127	Tc00.1047053506775.80 14-3-3 protein, putative [18232 - 17474] MW:29104.10	2.43762e-10	3.51	40.2923	16.6667	29085.7		5 (5 0 0 0 0)		0.13
128	Tc00.1047053505183.30 malic enzyme, putative [7758 - 6061] MW:62673.80	2.47288e-10	6.31	70.2016	15.5752	62634.6		8 (8 0 0 0 0)		0.22
129	Tc00.1047053508601.119 ribose 5-phosphate isomerase, putative [20544 - 21023] MW:17327.80	2.71935e-10	4.58	50.2765	40.2516	17316.9		14 (14 0 0 0 0)		0.20
130	Tc00.1047053506583.30 ubiquitin-like protein, putative [2425 - 3321] MW:32668.76	2.90022e-10	1.92	20.3079	9.39597	32648		3 (3 0 0 0 0)		0.01
131	Tc00.1047053511163.10 seryl-tRNA synthetase, putative [1 - 684] MW:25713.21	2.97778e-10	6.12	70.2545	31.7181	25696.3		10 (10 0 0 0 0)		0.09
132	Tc00.1047053510877.60 RuvB-like DNA helicase, putative; ATP-dependent DNA helicase, putative [13281 - 14705] MW:52701.12	3.30868e-10	1.78	20.2271	6.75106	52668.4		3 (3 0 0 0 0)		0.04
133	Tc00.1047053508445.20 iron superoxide dismutase, putative [2634 - 3257] MW:23354.25	3.66585e-10	2.72	30.276	10.628	23339.6		8 (8 0 0 0 0)		0.15
134	Tc00.1047053509099.50 trypanothione synthetase, putative [15626 - 13683] MW:73565.98	3.74012e-10	5.85	66.26	11.2828	73519.9		12 (11 0 1 0 0)		0.24
135	Tc00.1047053508041.10 S-phase kinase-associated protein, putative; SKP1 family protein, putative; cyclin A/CDK2-associated protein, putative [558 - 10] MW:21228.12	3.90828e-10	0.97	10.2484	7.14286	21214.5		1 (1 0 0 0 0)		0.00
136	Tc00.1047053506355.10 hexose transporter, putative [1529 - 3163] MW:58632.79	3.94635e-10	0.98	10.2697	2.94118	58594.3		5 (5 0 0 0 0)		0.16
137	Tc00.1047053509859.10 hypothetical protein, conserved [726 - 1820] MW:40371.60	4.08794e-10	1.15	16.2469	4.67033	40346.4		3 (2 0 1 0 0)		0.01
138	Tc00.1047053509679.9 leucyl-tRNA synthetase, putative [808 - 1] MW:31003.54	4.45025e-10	0.97	10.235	5.94796	30983.7		2 (2 0 0 0 0)		0.02
139	Tc00.1047053506629.200 hypothetical protein, conserved [37430 - 38425] MW:37490.21	4.46172e-10	3.76	40.299	16.9184	37467.2		9 (9 0 0 0 0)		0.27
140	Tc00.1047053510663.70 6-phosphogluconate dehydrogenase, decarboxylating, putative [12765 - 11332] MW:52022.98	4.54791e-10	1.54	18.2539	6.49895	51989.9		3 (2 1 0 0 0)		0.06
141	Tc00.1047053510155.180 eukaryotic initiation factor 4a, putative [55252 - 56568] MW:49801.84	4.65993e-10	4.83	60.2764	17.5799	49770.7		12 (12 0 0 0 0)		0.40
142	Tc00.1047053506679.70 eukaryotic translation initiation factor 6 (eIF-6), putative [17240 - 18148] MW:33170.77	4.79471e-10	0.94	10.2511	7.61589	33149.9	eIF-6	2 (2 0 0 0 0)		0.02
143	Tc00.1047053511727.140 phenylalanyl-tRNA synthetase alpha chain, putative [30417 - 28927] MW:57023.21	5.27263e-10	1.94	20.2702	5.64516	56987		3 (3 0 0 0 0)		0.03
144	Tc00.1047053506795.80 proline racemase; B-cell mitogen precursor, putative [21686 - 20622] MW:38413.88	6.16559e-10	1.27	20.2351	4.80226	38389.5		3 (3 0 0 0 0)		0.10
145	Tc00.1047053506749.20 flagellar calcium-binding protein, putative [6270 - 5635] MW:23818.84	6.34568e-10	6.95	80.2891	33.6493	23804		31 (31 0 0 0 0)		1.01
146	Tc00.1047053506405.10 phosphomannomutase-like protein, putative [4802 - 3045] MW:65055.95	7.52298e-10	5.81	70.2727	15.3846	65014.9		9 (9 0 0 0 0)		0.17
147	Tc00.1047053507241.30 arginine kinase, putative [7379 - 8452] MW:40197.70	7.95504e-10	0.95	10.2254	4.48179	40172.5		1 (1 0 0 0 0)		0.38
148	Tc00.1047053506227.150 protein kinase A regulatory subunit, putative [31527 - 30016] MW:56752.18	8.09693e-10	1.31	14.2708	5.96422	56716.8		4 (3 0 0 1 0)		0.04
149	Tc00.1047053508465.10 aminotransferase, putative [63 - 1376] MW:47544.05	8.26108e-10	0.96	10.2244	3.66133	47514.5		1 (1 0 0 0 0)		0.01
150	Tc00.1047053484299.10 trypanothione reductase, putative [1701 - 1132] MW:20442.31	8.3202e-10	1.69	20.2885	19.5767	20429.5		3 (3 0 0 0 0)		0.04
151	Tc00.1047053507241.30 arginine kinase, putative [7379 - 8452] MW:40197.70	8.48303e-10	0.97	10.2288	4.48179	40172.5		1 (1 0 0 0 0)		0.38
152	Tc00.1047053510243.50 adenylate kinase, putative [7829 - 7233] MW:22385.44	9.02802e-10	2.86	30.3245	27.7778	22371.3		4 (4 0 0 0 0)		0.07
153	Tc00.1047053506391.10 CALA2 calmodulin [799 - 1248] MW:16824.54	1.00128e-09	3.57	48.2877	38.9262	16813.8		7 (6 1 0 0 0)		0.24
154	Tc00.1047053506563.210 calpain-like cysteine peptidase, putative; cysteine peptidase, Clan CA, family C2, putative [44536 - 42458] MW:78284.50	1.02526e-09	1.89	20.2467	3.61272	78234.3		3 (3 0 0 0 0)		0.08
155	Tc00.1047053510039.40 nitrilase, putative [10192 - 11022] MW:30860.13	1.05261e-09	4.61	50.2398	30.0725	30840.2		11 (11 0 0 0 0)		0.21
156	Tc00.1047053506323.30 retrotransposon hot spot (RHS) protein, putative [7379 - 10168] MW:106345.53	1.07324e-09	26.5	358.305	1.29171	106279	RHS	57 (29 17 5 5 1)		1.36
157	Tc00.1047053508741.140 imidazolonepropionase, putative [29729 - 31021] MW:46733.34	1.07868e-09	0.97	10.2673	4.41861	46703.6		1 (1 0 0 0 0)		0.11
158	Tc00.1047053506983.39 calpain-like cysteine peptidase, putative [6212 - 6556] MW:12847.52	1.099e-09	5.14	60.2408	31.5789	12839.4		31 (31 0 0 0 0)		1.20
159	Tc00.1047053510661.250 cystathione gamma lyase, putative [49373 - 48147] MW:44489.85	1.10861e-09	4.39	50.3375	19.6078	44461.4		7 (7 0 0 0 0)		0.32
160	Tc00.1047053507617.9 TcPGFS prostaglandin F2alpha synthase [3411 - 4179] MW:28212.17	1.22845e-09	14.06	170.272	57.0312	28194.5		42 (42 0 0 0 0)		1.25
161	Tc00.1047053503995.50 oligopeptidase B, putative; serine peptidase, clan SC, family S9A-like protein, putative [7848 - 9992] MW:80965.61	1.25972e-09	4.84	60.2573	10.7843	80914.3		9 (9 0 0 0 0)		0.11
162	Tc00.1047053507165.50 cysteine synthase, putative [4634 - 5632] MW:35194.41	1.2966e-09	0.94	10.2346	8.43374	35172.2		2 (2 0 0 0 0)		0.03
163	Tc00.1047053503613.20 proteasome alpha 7 subunit, putative [5253 - 4510] MW:28048.78	1.33655e-09	0.97	10.2468	4.8583	28031.4		3 (3 0 0 0 0)		0.02
164	Tc00.1047053507031.90 arginase, putative [18247 - 19173] MW:33555.97	1.43294e-09	1.93	20.2391	9.09091	33534.6		4 (4 0 0 0 0)		0.07
165	Tc00.1047053509797.40 isoleucyl-tRNA synthetase, putative [5662 - 9132] MW:132385.87	1.56612e-09	0.97	10.2345	1.38408	132302		1 (1 0 0 0 0)		0.00
166	Tc00.1047053506753.130 hypothetical protein, conserved [20565 - 20939] MW:14035.78	1.58549e-09	3.07	40.2932	48.3871	14027.1		12 (12 0 0 0 0)		0.22
167	Tc00.1047053508277.140 phosphomevalonate kinase-like protein, putative [26382 - 27812] MW:51547.31	1.67707e-09	0.96	10.2976	3.78151	51515		2 (2 0 0 0 0)		0.01
168	Tc00.1047053507951.299 hypothetical protein, conserved [55057 - 57208] MW:82882.27	1.70643e-09	2.78	30.2485	5.5788	82829		7 (7 0 0 0 0)		0.12
169	Tc00.1047053508299.80 threonyl-tRNA synthetase, putative [22096 - 19646] MW:92645.39	1.76777e-09	5.22	66.2994	13.6029	92587.6		8 (5 2 1 0 0)		0.19
170	Tc00.1047053487507.10 tryparedoxin peroxidase, putative [1515 - 916] MW:22403.81	1.82284e-09	7.77	90.2607	37.6884	22389.2		32 (32 0 0 0 0)		1.30
171	Tc00.1047053510099.120 D-isomer specific 2-hydroxyacid dehydrogenase-protein, putative [22418 - 23440] MW:38509.90	1.87893e-09	0.98	10.2735	5	38485.6		1 (1 0 0 0 0)		0.08
172	Tc00.1047053508355.330 hypothetical protein, conserved [86982 - 85429] MW:59183.90	1.90123e-09	0.95	10.2349	3.09478	59147.4		2 (2 0 0 0 0)		0.02
173	Tc00.1047053504001.20 hypothetical protein, conserved [5805 - 5452] MW:12958.70	1.91109e-09	2.71	30.2539	30.7692	12950.9		4 (4 0 0 0 0)		0.02
174	Tc00.1047053511211.120 activated protein kinase C receptor, putative; guanine nucleotide-binding protein beta subunit-like protein, putative [24386 - 23430] MW:35031.27	2.5073e-09	0.95	10.2868	8.80503	35009.2		1 (1 0 0 0 0)		0.02
175	Tc00.1047053504017.10 basic transcription factor 3a, putative [78 - 473] MW:15099.28	2.66138e-09	0.92	10.1775	12.2137	15089.7		1 (1 0 0 0 0)		0.03
176	Tc00.1047053508231.20 40S ribosomal protein S12, putative [1819 - 1391] MW:15964.08	2.7711e-09	0.97	10.291	15.493	15954.1		2 (2 0 0 0 0)		0.01
177	Tc00.1047053507657.10 glutamamyl carboxypeptidase, putative; metallo-peptidase, clan MH, family M18, putative [328 - 1518] MW:43494.30	2.90225e-09	0.98	10.3079	4.54545	43466.7		1 (1 0 0 0 0)		0.02
178	Tc00.1047053507241.30 arginine kinase, putative [7379 - 8452] MW:40197.70	2.98218e-09	0.98	10.3106	4.48179	40172.5		1 (1 0 0 0 0)		0.03
179	Tc00.1047053507081.130 hypothetical protein, conserved [29073 - 29909] MW:29932.28	3.05391e-09	1.93	20.2465	13.3094	29913.2		2 (2 0 0 0 0)		0.04
180	Tc00.1047053507625.120 hypothetical protein, conserved [27287 - 26841] MW:16943.54	3.18297e-09	1.92	20.2539	19.5946	16932.8		4 (4 0 0 0 0)		0.01
181	Tc00.1047053509107.9 hypothetical protein, conserved [1749 - 1] MW:64713.86	3.24994e-09	3.28	40.1619	6.34648	64671.6		5 (5 0 0 0 0)		0.00
182	Tc00.1047053506605.59 adenosine 5'-monophosphoramidase, putative [13122 - 12697] MW:15616.05	3.36091e-09	3.19	40.2358	29.7872	15606		5 (5 0 0 0 0)		0.07
183	Tc00.1047053510445.50 S-adenosylmethionine synthetase, putative [5009 - 6193] MW:43494.32	3.42615e-09	7.14	78.2365	22.335	43467		14 (13 1 0 0 0)		0.30
184	Tc00.1047053509003.30 calpain-like cysteine peptidase, putative; calpain-like cysteine peptidase, clan CA, family C2, putative [3376 - 3771] MW:14872.85	3.88428e-09	3.31	40.3165	38.1679	14863.4		22 (22 0 0 0 0)		0.93
185	Tc00.1047053511555.80 ribonucleoside-diphosphate reductase small chain, putative [15255 - 14242] MW:39077.60	3.90495e-09	1.83	20.199	8.30861	39052.6		3 (3 0 0 0 0)		0.07
186	Tc00.1047053504153.140 aminopeptidase, putative; metallo-peptidase, clan MF, family M17, putative [41201 - 39528] MW:59886.90	3.93652e-09	1.9	20.2427	7.0018	59849.2		2 (2 0 0 0 0)		0.02
187	Tc00.1047053463451.10 hypothetical protein, conserved [1993 - 1229] MW:28160.21	4.12195e-09	0.98	10.2872	5.90551	28142.4		2 (2 0 0 0 0)		0.03
188	Tc00.1047053511439.40 hypothetical protein [4684 - 6051] MW:52083.97	4.2261e-09	0.98	10.2326	2.85714	52050.9		1 (1 0 0 0 0)		0.00
189	Tc00.1047053508799.240 aminopeptidase, putative; metallo-peptidase, clan MF, family M17, putative [59268 - 60830] MW:55891.67	4.53232e-09	0.98	10.272	2.5	55856.3		1 (1 0 0 0 0)		0.02
190	Tc00.1047053508461.410 t-complex protein 1, eta subunit, putative [107617 - 109323] MW:61400.60	5.02642e-09	1.78	20.197	6.51408	61361.6		2 (2 0 0 0 0)		0.05
191	Tc00.1047053510855.10 peptide methionine sulfoxide reductase, putative; peptide	5.07823e-09	3.8	40.3088	27.6836	20091.4		15 (15 0 0 0 0)		0.15
192	Tc00.1047053510861.40 hypothetical protein, conserved [10959 - 9307] MW:61484.52	5.09419e-09	0.96	10.2096	2.72727	61445.8		1 (1 0 0 0 0)		0.01
193	Tc00.1047053507019.20 nitrate reductase, putative [6790 - 5336] MW:52357.87	5.09987e-09	0.97	10.2586	3.30579	52325.2		1 (1 0 0 0 0)		0.00
194	Tc00.1047053511277.290 aconitase, putative [75290 - 77986] MW:98706.34	5.41021e-09	0.98	10.2786	1.55902	98644.2		1 (1 0 0 0 0)		0.04
195	Tc00.1047053507241.30 arginine kinase, putative [7379 - 8452] MW:40197.70	5.4443e-09	0.98	10.2908	4.48179	40172.5		1 (1 0 0 0 0)		0.03
196	Tc00.1047053507913.20 phosphomevalonate kinase-like protein, putative [1396 - 2826] MW:51567.49	5.47048e-09	1.94	20.2279	5.67227	51535.1		3 (3 0 0 0 0)		0.02
197	Tc00.1047053506563.40 beta tubulin, putative [10408 - 9080] MW:49699.87	5.53612e-09	6.54	70.2335	21.4932	49667.8		15 (15 0 0 0 0)		0.39
198	Tc00.1047053510073.50 elongation factor 1-gamma (EF-1-gamma), putative [14302 - 13211] MW:40011.61	5.5402e-09	0.99	10.3544		39987	EF-1-gamma	2 (2 0 0 0 0)		0.02
199	Tc00.1047053503781.80 universal minicircle sequence binding protein (UMSBP); zinc finger protein PDZ5 [19579 - 19983] MW:14385.24	5.58946e-09	2.84	30.2437	29.8508	14375.4	UMSBP	3 (3 0 0 0 0)		0.01
200	Tc00.1047053506779.50 proteasome beta 3 subunit, putative [5590 - 6207] MW:22377.71	6.28447e-09	3.44	38.2124	16.5854	22363.1		6 (4 2 0 0 0)		0.08
201	Tc00.1047053509543.50 DNAK protein, putative [10723 - 9974] MW:27147.18	6.30033e-09	6.44	70.2785	34.1365	27130.6		13 (13 0 0 0 0)		0.25
202	Tc00.1047053504153.30 hypothetical protein, conserved [5510 - 6319] MW:30538.70	6.3703e-09	0.91	10.2098	6.69145	30519.3		1 (1 0 0 0 0)		0.02
203	Tc00.1047053511281.40 diphosphomevalonate decarboxylase, putative [6379 - 7521] MW:42084.00	6.7243e-09	0.98	10.2815	4.21053	42057.1		2 (2 0 0 0 0)		0.02
204	Tc00.1047053506559.524 protein phosphatase 2C, putative [125715 - 124765] MW:34048.08	8.10605e-09	1.94	20.2802	10.7595	34026.6		2 (2 0 0 0 0)		0.00
205	Tc00.1047053506389.79 calmodulin, putative [16471 - 16727] MW:9498.32	1.11433e-08	1.69	20.2688	20	9492.36		2 (2 0 0 0 0)		0.10
206	Tc00.1047053506355.50 chaperone DnaJ protein, putative [13178 - 14239] MW:38442.45	1.1406e-08	1.96	20.3026	8.2153	38418.3		3 (3 0 0 0 0)		0.05
207	Tc00.1047053509047.40 hypothetical protein, conserved [5507 - 6103] MW:21150.73	1.15694e-08	0.81	10.1669	6.06061	21137.1		1 (1 0 0 0 0)		0.02
208	Tc00.1047053506789.280 methylthioadenosine phosphorylase, putative [63753 - 62830] MW:33176.80	1.20676e-08	3.73	38.2226	18.5668	33155.8		7 (5 2 0 0 0)		0.20
209	Tc00.1047053506249.70 ABC transporter, putative [8226 - 10223] MW:74621.04	1.2729e-08	0.97	10.2877	2.70677	74573.6		2 (2 0 0 0 0)		0.03
210	Tc00.1047053510299.10 hypothetical protein, conserved [50 - 997] MW:35312.51	1.28188e-08	0.98	10.2936	5.07937	35290.3		2 (2 0 0 0 0)		0.01
211	Tc00.1047053511639.20 hypothetical protein, conserved [3307 - 1490] MW:67016.40	1.3001e-08	1.2	18.2386	2.47934	66972.7		2 (1 1 0 0 0)		0.05
212	Tc00.1047053506585.40 glucose-regulated protein 78, putative [3358 - 5313] MW:71315.66	1.30371e-08	0.7	8.2006	2.45776	71272		6 (0 6 0 0 0)		0.19
213	Tc00.1047053510347.29 hypothetical protein, conserved [6534 - 6274] MW:9873.33	1.45807e-08	0.97	10.288	20.9302	9867.05		4 (4 0 0 0 0)		0.10
214	Tc00.1047053505807.180 2-hydroxy-3-oxopropionate reductase, putative [32864 - 31956] MW:31930.94	1.47356e-08	3.34	40.2665	12.9139	31910.5		6 (6 0 0 0 0)		0.14
215	Tc00.1047053504003.60 chaperonin/T-complex protein 1 gamma subunit, putative [11888 - 10221] MW:60668.83	1.49722e-08	1.6	20.1936	3.78378	60630.5		3 (3 0 0 0 0)		0.01
216	Tc00.1047053506135.9 heat shock 70 kDa protein, putative [819 - 1] MW:30147.22	1.50555e-08	0.98	10.2605	5.86081	30128.4		3 (3 0 0 0 0)		0.08
217	Tc00.1047053510889.221 glucose-6-phosphate isomerase, glycosomal, putative [53123 - 51297] MW:68328.99	1.51839e-08	1.66	20.2234	6.08553	68286.1		3 (3 0 0 0 0)		0.02
218	Tc00.1047053508409.210 HIP Hsc70-interacting protein, putative [39222 - 38086] MW:41608.10	1.52271e-08	0.98	10.2377	3.7037	41582.3		2 (2 0 0 0 0)		0.01
219	Tc00.1047053510145.20 cofilin/actin depolymerizing factor, putative [2746 - 2330] MW:15725.87	1.65028e-08	1.83	20.2546	21.0145	15715.8		3 (3 0 0 0 0)		0.07
220	Tc00.1047053504199.20 hypothetical protein, conserved [6881 - 6423] MW:16360.48	1.76011e-08	0.98	10.2704	11.1842	16350.4		1 (1 0 0 0 0)		0.02
221	Tc00.1047053436521.9 mevalonate kinase, putative [758 - 1843] MW:39114.62	1.78247e-08	0.92	10.1822	6.90608	39089.7		1 (1 0 0 0 0)		0.04
222	Tc00.1047053458759.10 profilin, putative [716 - 264] MW:16108.09	1.78601e-08	0.97	10.1984	8.66667	16097.9		1 (1 0 0 0 0)		0.02
223	Tc00.1047053509937.180 tyrosyl-tRNA synthetase, putative [41589 - 43661] MW:76901.36	1.80592e-08	0.95	10.2435	2.17391	76852.8		2 (2 0 0 0 0)		0.02
224	Tc00.1047053511491.100 phosphatase 2C, putative [24205 - 23057] MW:41452.74	1.81118e-08	1.92	20.2395	4.18848	41426.1		2 (2 0 0 0 0)		0.01
225	Tc00.1047053506931.10 haloacid dehalogenase-like hydrolase, putative [2981 - 2046] MW:34734.44	1.81475e-08	2.84	30.2332	9.96785	34712.4		4 (4 0 0 0 0)		0.08
226	Tc00.1047053506863.10 alanyl-tRNA synthetase, putative [713 - 3592] MW:106147.73	2.14981e-08	0.97	10.2326	1.6684	106081		1 (1 0 0 0 0)		0.01
227	Tc00.1047053507949.250 hypothetical protein, conserved [49315 - 48248] MW:39238.70	2.18652e-08	0.97	10.2188	3.38028	39212.8		2 (2 0 0 0 0)		0.05
228	Tc00.1047053506775.80 14-3-3 protein, putative [18232 - 17474] MW:29104.10	2.22091e-08	0.98	10.3445	8.73016	29085.7		1 (1 0 0 0 0)		0.04
229	Tc00.1047053509047.40 hypothetical protein, conserved [5507 - 6103] MW:21150.73	2.23785e-08	0.95	10.2298	6.06061	21137.1		1 (1 0 0 0 0)		0.02
230	Tc00.1047053503521.50 UTP-glucose-1-phosphate uridylyltransferase 2, putative [8419 - 6971] MW:53469.99	2.36111e-08	5.49	60.2784	19.0871	53436.4		9 (9 0 0 0 0)		0.11
231	Tc00.1047053504191.10 sterol 24-c-methyltransferase, putative [286 - 1365] MW:40391.45	2.37239e-08	0.96	10.1888	3.89972	40365.9		1 (1 0 0 0 0)		0.00
232	Tc00.1047053507891.29 flagellar calcium-binding protein, putative [5997 - 5362] MW:23894.89	2.42324e-08	0.97	10.2519	7.109	23880		2 (2 0 0 0 0)		0.05
233	Tc00.1047053510751.4 aminopeptidase P, putative [1190 - 1] MW:44412.77	2.44598e-08	0.96	10.2185	3.78788	44384		2 (2 0 0 0 0)		0.08
234	Tc00.1047053503499.10 hypothetical protein, conserved [2582 - 1992] MW:23021.07	2.45058e-08	0.95	10.1992	6.12245	23006.2		1 (1 0 0 0 0)		0.01
235	Tc00.1047053508799.240 aminopeptidase, putative; metallo-peptidase, clan MF, family M17, putative [59268 - 60830] MW:55891.67	2.49168e-08	3.76	40.3218	11.7308	55856.3		6 (6 0 0 0 0)		0.16
236	Tc00.1047053508999.220 calpain cysteine peptidase, putative; cysteine peptidase, Clan CA, family C2, putative [67317 - 69506] MW:82459.54	2.793e-08	0.95	10.2169	2.19479	82406.8		1 (1 0 0 0 0)		0.01
237	Tc00.1047053508989.9 nucleoside phosphorylase, putative [803 - 1] MW:28926.13	2.85018e-08	0.97	10.2298	5.24345	28907.7		1 (1 0 0 0 0)		0.02
238	Tc00.1047053506863.10 alanyl-tRNA synthetase, putative [713 - 3592] MW:106147.73	2.92243e-08	1.87	22.2209	5.73514	106081		3 (2 0 0 0 1)		0.08
239	Tc00.1047053510291.30 protein phosphatase 2C-like, putative [7382 - 6381] MW:37433.17	2.92615e-08	0.93	10.1958	4.8048	37408.7		1 (1 0 0 0 0)		0.01
240	Tc00.1047053508555.60 cytoskeleton-associated protein CAP5.5, putative; cysteine peptidase, Clan CA, family C2, putative [10855 - 13275] MW:89807.74	2.93694e-08	2.51	30.1624	2.48139	89751.2		4 (4 0 0 0 0)		0.01
241	Tc00.1047053507241.30 arginine kinase, putative [7379 - 8452] MW:40197.70	3.44222e-08	0.96	10.2007	3.08123	40172.5		1 (1 0 0 0 0)		0.02
242	Tc00.1047053511211.120 activated protein kinase C receptor, putative; guanine nucleotide-binding protein beta subunit-like protein, putative [24386 - 23430] MW:35031.27	3.6637e-08	0.87	10.1542	3.45912	35009.2		1 (1 0 0 0 0)		0.01
243	Tc00.1047053508799.240 aminopeptidase, putative; metallo-peptidase, clan MF, family M17, putative [59268 - 60830] MW:55891.67	3.75686e-08	0.98	10.2666	2.5	55856.3		1 (1 0 0 0 0)		0.02
244	Tc00.1047053503479.30 adenylate kinase, putative [3507 - 4289] MW:29341.44	3.7679e-08	2.18	24.2335	8.07692	29323.3		5 (3 0 1 1 0)		0.16
245	Tc00.1047053509049.40 hypothetical protein, conserved [5877 - 6281] MW:15462.53	4.00601e-08	1.1	18.2047	22.3881	15452.9		2 (1 1 0 0 0)		0.01
246	Tc00.1047053508153.180 aspartyl aminopeptidase, putative; metallo-peptidase, clan MH, family M20, putative [33449 - 34801] MW:49497.49	4.21494e-08	0.98	10.2603	3.55556	49466.3		2 (2 0 0 0 0)		0.03
247	Tc00.1047053507039.10 iron superoxide dismutase, putative [3 - 344] MW:12733.24	4.28684e-08	2.87	30.296	61.9469	12725.2		5 (5 0 0 0 0)		0.11
248	Tc00.1047053503575.50 fatty acyl CoA synthetase, putative [10027 - 7916] MW:78519.83	4.28911e-08	0.72	10.1626	2.27596	78470.3		1 (1 0 0 0 0)		0.00
249	Tc00.1047053510437.40 cytosolic malate dehydrogenase, putative [3409 - 4407] MW:35508.63	4.30541e-08	5.29	70.2308	17.4699	35486.2		12 (12 0 0 0 0)		0.27
250	Tc00.1047053503635.59 40S ribosomal protein S3a, putative [11105 - 10320] MW:29914.53	4.50122e-08	1.89	20.2395	9.57854	29896		3 (3 0 0 0 0)		0.02
251	Tc00.1047053506563.40 beta tubulin, putative [10408 - 9080] MW:49699.87	4.6656e-08	0.97	10.2372	3.39366	49667.8		1 (1 0 0 0 0)		0.07
252	Tc00.1047053506263.20 D-isomer specific 2-hydroxyacid dehydrogenase-protein, putative [1872 - 2468] MW:22242.22	4.74183e-08	0.94	10.2286	8.58586	22228.2		1 (1 0 0 0 0)		0.35
253	Tc00.1047053510741.10 cystathione gamma lyase, putative [3 - 656] MW:23746.44	4.9242e-08	0.98	10.2859	7.37327	23731.2		3 (3 0 0 0 0)		0.08
254	Tc00.1047053510533.130 hypothetical protein, conserved [33336 - 32236] MW:39823.31	5.03115e-08	0.92	10.1543	5.19126	39798.4		1 (1 0 0 0 0)		0.00
255	Tc00.1047053507993.390 pyruvate kinase 2, putative [90144 - 88645] MW:54673.69	5.03635e-08	5.25	60.2435	14.4289	54639		11 (11 0 0 0 0)		0.09
256	Tc00.1047053510579.70 nascent polypeptide associated complex subunit, putative [13875 - 14420] MW:19565.93	5.25253e-08	1.84	20.1581	14.3646	19553.9		3 (3 0 0 0 0)		0.01
257	Tc00.1047053504105.140 enolase, putative [37437 - 38726] MW:46443.83	5.32381e-08	0.98	10.2637	3.4965	46414.7		1 (1 0 0 0 0)		0.03
258	Tc00.1047053506905.50 CBS cystathionine beta-synthase; cysteine synthase; serine sulfhydrylase [7587 - 8741] MW:42064.15	5.33835e-08	0.98	10.3302	4.94792	42037.4		1 (1 0 0 0 0)		0.04
259	Tc00.1047053508799.240 aminopeptidase, putative; metallo-peptidase, clan MF, family M17, putative [59268 - 60830] MW:55891.67	5.73075e-08	0.98	10.2363	2.69231	55856.3		1 (1 0 0 0 0)		0.07
260	Tc00.1047053509601.140 hypothetical protein [34173 - 33631] MW:20956.58	6.42018e-08	0.96	10.2166	8.33333	20943.1		1 (1 0 0 0 0)		0.01
261	Tc00.1047053506679.140 40S ribosomal protein S10, putative [45563 - 46048] MW:18249.59	7.16901e-08	0.95	10.2056	9.31677	18238.3		2 (2 0 0 0 0)		0.00
262	Tc00.1047053503999.50 ubiquitin-conjugating enzyme-like, putative [14741 - 15157] MW:15764.73	7.18023e-08	4.44	50.2195	33.3333	15754.8		8 (8 0 0 0 0)		0.09
263	Tc00.1047053506559.300 G-actin binding protein, putative; twinfilin, putative [70647 - 69706] MW:34833.89	7.26356e-08	2.73	30.1782	14.6965	34811.8		4 (4 0 0 0 0)		0.08
264	Tc00.1047053503881.10 kynureninase, putative [4178 - 2781] MW:51650.59	7.46279e-08	0.98	10.2609	3.65591	51618		1 (1 0 0 0 0)		0.01
265	Tc00.1047053509649.30 proteasome regulatory non-ATPase subunit 8, putative; 26S proteasome regulatory subunit, putative [5143 - 6363] MW:45608.26	8.77006e-08	0.97	10.2655	3.44828	45580.2		1 (1 0 0 0 0)		0.00
266	Tc00.1047053506591.20 U-box domain protein, putative [5013 - 3196] MW:67817.54	8.78136e-08	1.86	20.2319	5.45455	67774.2		3 (3 0 0 0 0)		0.03
267	Tc00.1047053506581.14 peptidyl-prolyl cis-trans isomerase, putative [2177 - 1848] MW:12010.82	8.83967e-08	0.97	10.241	12.844	12003.1		2 (2 0 0 0 0)		0.05
268	Tc00.1047053506885.350 proteasome alpha 1 subunit, putative [83441 - 82689] MW:27499.38	1.04643e-07	0.96	10.226	6	27481.8		2 (2 0 0 0 0)		0.03
269	Tc00.1047053463451.10 hypothetical protein, conserved [1993 - 1229] MW:28160.21	1.10866e-07	0.98	10.2783	5.51181	28142.4		1 (1 0 0 0 0)		0.01
270	Tc00.1047053511733.90 hypothetical protein, conserved [13740 - 14090] MW:13055.79	1.11435e-07	1.85	20.2174	24.1379	13047.6		2 (2 0 0 0 0)		0.06
271	Tc00.1047053510687.149 coatomer alpha subunit, putative [23556 - 24385] MW:32305.88	1.16959e-07	0.91	10.2067	5.7971	32285.1		1 (1 0 0 0 0)		0.00
272	Tc00.1047053507559.80 deoxyribose-phosphate aldolase, putative [13319 - 14143] MW:29351.02	1.27308e-07	4.44	50.2776	28.8321	29332.2		9 (9 0 0 0 0)		0.13
273	Tc00.1047053504013.11 ribosomal protein L13, putative [664 - 2] MW:25317.36	1.27546e-07	1.74	20.2364	14.4796	25301.7		2 (2 0 0 0 0)		0.02
274	Tc00.1047053510679.40 hypothetical protein [5224 - 3857] MW:52221.23	1.27891e-07	0.97	10.2732	3.51648	52188.2		1 (1 0 0 0 0)		0.01
275	Tc00.1047053510877.30 hypothetical protein, conserved [5517 - 6209] MW:25108.57	1.28457e-07	0.9	10.1932	11.7391	25093.8		1 (1 0 0 0 0)		0.00
276	Tc00.1047053506579.30 myo-inositol-1 phosphatase, putative [4587 - 5678] MW:39406.05	1.3618e-07	0.95	10.2279	4.6832	39380.9		1 (1 0 0 0 0)		0.00
277	Tc00.1047053506753.110 cytochrome b5-like, putative [15614 - 15964] MW:12662.34	1.49486e-07	0.93	10.2081	15.5172	12654.4		1 (1 0 0 0 0)		0.01
278	Tc00.1047053453445.10 hypothetical protein, conserved [652 - 209] MW:15936.54	1.54146e-07	0.92	10.1812	10.8843	15926.6		1 (1 0 0 0 0)		0.00
279	Tc00.1047053510315.10 inosine-adenosine-guanosine-nucleoside hydrolase, putative [2297 - 1317] MW:36322.67	1.55343e-07	0.96	10.2103	5.21472	36298.9		1 (1 0 0 0 0)		0.01
280	Tc00.1047053508231.9 hexose transporter, putative [691 - 1] MW:25137.84	1.80813e-07	0.75	10.1587	6.52174	25121.2		2 (2 0 0 0 0)		0.04
281	Tc00.1047053511321.23 cytidine deaminase-like protein [9378 - 8824] MW:19892.08	1.82683e-07	0.94	10.1753	7.06522	19879.1		1 (1 0 0 0 0)		0.00
282	Tc00.1047053511737.10 hypothetical protein, conserved [2312 - 3556] MW:46135.54	1.99025e-07	0.98	10.2786	3.38164	46106.2		1 (1 0 0 0 0)		0.00
283	Tc00.1047053504105.140 enolase, putative [37437 - 38726] MW:46443.83	2.01957e-07	0.96	10.1743	2.331	46414.7		1 (1 0 0 0 0)		0.01
284	Tc00.1047053506835.80 CAS/CSE/importin domain protein, putative [12520 - 15402] MW:107436.96	2.21053e-07	1.9	20.246	2.39583	107368		2 (2 0 0 0 0)		0.00
285	Tc00.1047053506605.120 hypothetical protein, conserved [27194 - 26592] MW:22283.18	2.28283e-07	2.26	30.2462	11	22269.3		4 (4 0 0 0 0)		0.08
286	Tc00.1047053503833.40 40S ribosomal protein S2, putative [4349 - 5140] MW:28531.80	2.41862e-07	1.73	20.1745	10.2662	28513.8		2 (2 0 0 0 0)		0.02
287	Tc00.1047053506479.130 cytidine triphosphate synthase, putative; CTP synthase, putative [34987 - 34277] MW:26198.97	2.54314e-07	0.94	10.2229	8.05085	26182.1		1 (1 0 0 0 0)		0.03
288	Tc00.1047053506905.50 CBS cystathionine beta-synthase; cysteine synthase; serine sulfhydrylase [7587 - 8741] MW:42064.15	2.62651e-07	0.98	10.3063	4.94792	42037.4		1 (1 0 0 0 0)		0.04
289	Tc00.1047053506679.94 40S ribosomal protein S18, putative [26867 - 27328] MW:17547.31	2.68025e-07	1.88	20.2282	14.3791	17536.4		2 (2 0 0 0 0)		0.03
290	Tc00.1047053507519.140 adenine phosphoribosyltransferase, putative [21724 - 22431] MW:25883.71	2.69013e-07	0.86	10.1395	6.38298	25867.3		1 (1 0 0 0 0)		0.03
291	Tc00.1047053507007.70 hypothetical protein, conserved [18048 - 17521] MW:18995.98	2.78932e-07	0.85	10.1564	5.71429	18983.9		4 (4 0 0 0 0)		0.03
292	Tc00.1047053508637.90 phosphoglucomutase, putative [25519 - 23717] MW:65899.63	2.79985e-07	2.75	30.2382	9.16667	65858.6		4 (4 0 0 0 0)		0.08
293	Tc00.1047053511023.10 pyrroline-5-carboxylate synthetase-like protein, putative [2 - 1198] MW:42795.73	2.81329e-07	4.59	50.2175	16.3317	42769.1		6 (6 0 0 0 0)		0.06
294	Tc00.1047053508799.240 aminopeptidase, putative; metallo-peptidase, clan MF, family M17, putative [59268 - 60830] MW:55891.67	2.98484e-07	0.96	10.182	2.88462	55856.3		1 (1 0 0 0 0)		0.05
295	Tc00.1047053504105.140 enolase, putative [37437 - 38726] MW:46443.83	3.04181e-07	0.92	10.179	3.0303	46414.7		1 (1 0 0 0 0)		0.03
296	Tc00.1047053506801.80 CHA cysteine peptidase inhibitor; chagasin [20951 - 21283] MW:12033.55	3.0793e-07	2.73	30.2311	47.2727	12026		6 (6 0 0 0 0)		0.05
297	Tc00.1047053510957.9 calpain-like cysteine peptidase, putative [1048 - 1] MW:40307.92	3.38841e-07	0.96	10.2181	3.15186	40283.3		2 (2 0 0 0 0)		0.01
298	Tc00.1047053503929.10 V-type ATPase, A subunit, putative [1306 - 3138] MW:67985.64	3.78872e-07	0.92	10.1743	2.45902	67942.5		1 (1 0 0 0 0)		0.02
299	Tc00.1047053503405.10 glutamine synthetase, putative [1352 - 2617] MW:47716.35	3.82351e-07	1.58	20.1983	7.12589	47686		4 (4 0 0 0 0)		0.02
300	Tc00.1047053509683.124 hypothetical protein, conserved [37550 - 36180] MW:50901.40	4.1286e-07	2.39	28.1679	7.67544	50869		4 (3 1 0 0 0)		0.05
301	Tc00.1047053506211.210 protein kinase, putative; mitogen-activated protein kinase, putative [61046 - 61888] MW:30801.34	4.13162e-07	2.86	30.2219	15	30781.6		3 (3 0 0 0 0)		0.04
302	Tc00.1047053510877.30 hypothetical protein, conserved [5517 - 6209] MW:25108.57	4.26656e-07	0.97	10.3247	11.3043	25093.8		1 (1 0 0 0 0)		0.02
303	Tc00.1047053511581.10 fatty acyl CoA synthetase 2, putative [2 - 1039] MW:39132.17	4.27463e-07	0.96	10.1864	2.89855	39106.9		2 (2 0 0 0 0)		0.00
304	Tc00.1047053508131.19 hypothetical protein, conserved [5396 - 7000] MW:60041.79	4.92066e-07	0.88	10.1649	2.61682	60003.9		1 (1 0 0 0 0)		0.00
305	Tc00.1047053510187.60 glyceraldehyde 3-phosphate dehydrogenase, cytosolic, putative [17205 - 16189] MW:36488.79	4.98132e-07	0.95	10.2238	4.43787	36465.8		2 (2 0 0 0 0)		0.03
306	Tc00.1047053508461.280 protein kinase A catalytic subunit isoform 2, putative [72649 - 71654] MW:38101.81	5.02442e-07	1.55	20.1862	7.85499	38077.6		2 (2 0 0 0 0)		0.01
307	Tc00.1047053510515.30 hypothetical protein, conserved [7266 - 8360] MW:40384.62	5.14324e-07	0.96	10.1906	3.84615	40359.5		1 (1 0 0 0 0)		0.01
308	Tc00.1047053504017.79 glycyl-tRNA synthetase, putative [13716 - 14698] MW:37052.33	5.16927e-07	0.98	10.2917	4.89297	37028.7		1 (1 0 0 0 0)		0.03
309	Tc00.1047053511261.140 60S ribosomal protein L34, putative [36388 - 35873] MW:19608.22	5.20552e-07	0.92	10.2186	9.35673	19596.2		1 (1 0 0 0 0)		0.01
310	Tc00.1047053509247.50 methionyl-tRNA synthetase, putative [16016 - 18313] MW:86116.34	5.57129e-07	4.72	56.2618	10.8497	86062		8 (6 1 1 0 0)		0.25
311	Tc00.1047053511239.110 hypothetical protein, conserved [27186 - 26584] MW:22227.13	5.75267e-07	2.56	30.2464	12.5	22213.3		4 (4 0 0 0 0)		0.06
312	Tc00.1047053510439.61 heat shock 70 kDa protein, putative [7617 - 8723] MW:40856€d	6.47262e-07	0.96	10.1949	4.33604	40831		1 (1 0 0 0 0)		0.03
313	Tc00.1047053503925.6 hypothetical protein, conserved [2054 - 1794] MW:9907.34	7.21805e-07	0.96	10.2385	15.1163	9901.03		3 (3 0 0 0 0)		0.06
314	Tc00.1047053509047.40 hypothetical protein, conserved [5507 - 6103] MW:21150.73	7.22403e-07	0.97	10.2244	6.06061	21137.1		1 (1 0 0 0 0)		0.02
315	Tc00.1047053504427.250 ubiquitin-activating enzyme E1, putative [59820 - 56704] MW:114361.92	7.40196e-07	5.14	60.2693	11.657	114290		7 (7 0 0 0 0)		0.07
316	Tc00.1047053504199.20 hypothetical protein, conserved [6881 - 6423] MW:16360.48	7.48413e-07	0.98	10.2572	11.1842	16350.4		1 (1 0 0 0 0)		0.02
317	Tc00.1047053504199.20 hypothetical protein, conserved [6881 - 6423] MW:16360.48	7.67315e-07	4.15	58.2002	40.1316	16350.4		7 (6 1 0 0 0)		0.15
318	Tc00.1047053506777.80 seryl-tRNA synthetase, putative [17907 - 16474] MW:53377.89	8.30753e-07	2.74	40.1565	10.4822	53343.6		6 (6 0 0 0 0)		0.12
319	Tc00.1047053506297.150 40S ribosomal protein S5, putative [35603 - 36175] MW:21252.56	1.06239e-06	0.95	10.1999	7.89474	21239.4		1 (1 0 0 0 0)		0.00
320	Tc00.1047053508461.430 proteasome beta 2 subunit, putative [111048 - 111956] MW:33227.30	1.10629e-06	0.96	10.1833	3.64238	33206.1		2 (2 0 0 0 0)		0.00
321	Tc00.1047053506943.160 eukaryotic translation initiation factor 3 subunit 7-like protein, putative [27087 - 25579] MW:57412.86	1.10884e-06	0.86	10.1405	2.39044	57376.7		1 (1 0 0 0 0)		0.00
322	Tc00.1047053426435.9 fatty acid desaturase, putative [3 - 362] MW:13485.47	1.20077e-06	0.85	10.1446	11.7647	13477.1		1 (1 0 0 0 0)		0.00
323	Tc00.1047053506593.19 ribosomal protein S7, putative [1349 - 1957] MW:23914.17	1.20815e-06	0.97	10.2374	6.43564	23899.2		3 (3 0 0 0 0)		0.02
324	Tc00.1047053511497.19 amastin, putative [1195 - 1483] MW:10392.79	1.3467e-06	1.88	20.2171	11.4583	10386		2 (2 0 0 0 0)		0.02
325	Tc00.1047053503903.70 hypothetical protein, conserved [10545 - 9574] MW:36810.02	1.46731e-06	0.97	10.1862	4.64396	36786.6		1 (1 0 0 0 0)		0.00
326	Tc00.1047053508741.140 imidazolonepropionase, putative [29729 - 31021] MW:46733.Àq4	1.47835e-06	0.95	10.2489	5.58139	46703.6		1 (1 0 0 0 0)		0.02
327	Tc00.1047053509809.39 P-type H+-ATPase, putative [6091 - 6869] MW:28045.78	1.52596e-06	1.9	20.2648	11.1969	28028.3		3 (3 0 0 0 0)		0.02
328	Tc00.1047053506941.170 ADP-ribosylation factor-like protein, putative [41113 - 40556] MW:20568.16	1.60702e-06	0.97	10.2276	8.10811	20555.5		2 (2 0 0 0 0)		0.05
329	Tc00.1047053511825.220 alanyl-tRNA synthetase, putative [36115 - 38994] MW:106186.76	1.64265e-06	0.87	10.13	1.45985	106120		1 (1 0 0 0 0)		0.02
330	Tc00.1047053504153.30 hypothetical protein, conserved [5510 - 6319] MW:30538.70	1.72104e-06	1.89	28.2121	15.9851	30519.3		7 (2 5 0 0 0)		0.40
331	Tc00.1047053506503.160 hypothetical protein, conserved [47070 - 45175] MW:71153.58	1.765e-06	1.19	18.1488	5.86371	71109.5		2 (1 1 0 0 0)		0.04
332	Tc00.1047053511907.200 cysteine peptidase inhibitor, putative; chagasin, putative [39628 - 39960] MW:12121.62	1.83138e-06	1.82	20.1711	25.4546	12114		2 (2 0 0 0 0)		0.02
333	Tc00.1047053506721.30 calpain-like cysteine peptidase, putative; cysteine peptidase, Clan CA, family C2, putative [17893 - 4178] MW:519346.18	1.84512e-06	0.91	10.147	0.240648	519021		1 (1 0 0 0 0)		0.01
334	Tc00.1047053504105.140 enolase, putative [37437 - 38726] MW:46443.83	2.01091e-06	0.97	10.3256	8.85781	46414.7		1 (1 0 0 0 0)		0.07
335	Tc00.1047053441401.10 imidazolonepropienase, putative [1999 - 1271] MW:26280.06	2.05723e-06	1.89	20.2339	11.157	26263.1		5 (5 0 0 0 0)		0.14
336	Tc00.1047053424123.20 hypothetical protein, conserved [1826 - 1446] MW:14290.34	2.19953e-06	0.98	10.2687	9.52381	14281.3		1 (1 0 0 0 0)		0.03
337	Tc00.1047053506563.40 beta tubulin, putative [10408 - 9080] MW:49699.87	2.21761e-06	0.83	10.1671	2.71493	49667.8		1 (1 0 0 0 0)		0.03
338	Tc00.1047053510855.10 peptide methionine sulfoxide reductase, putative; peptide €4	2.33638e-06	0.98	10.3106	15.8192	20091.4		1 (1 0 0 0 0)		0.05
339	Tc00.1047053436521.9 mevalonate kinase, putative [758 - 1843] MW:39114.62	2.46995e-06	0.96	10.2017	3.31492	39089.7		1 (1 0 0 0 0)		0.00
340	Tc00.1047053509551.70 hypothetical protein, conserved [16574 - 17119] MW:19527.67	2.51151e-06	2.56	30.1644	16.0221	19515.2		5 (5 0 0 0 0)		0.04
341	Tc00.1047053509997.30 tryparedoxin, putative [5251 - 5685] MW:16037.24	2.53822e-06	1.67	20.1865	15.9722	16027.1		9 (9 0 0 0 0)		0.65
342	Tc00.1047053507529.50 hypothetical protein, conserved [13009 - 15006] MW:72919.90	2.71134e-06	0.94	10.2402	3.7594	72873.8		2 (2 0 0 0 0)		0.01
343	Tc00.1047053453445.20 ubiquitin-conjugating enzyme E2, putative [2045 - 1491] MW:21492.72	2.72315e-06	1.71	20.1645	8.69565	21479.1		6 (6 0 0 0 0)		0.03
344	Tc00.1047053504199.20 hypothetical protein, conserved [6881 - 6423] MW:16360.48	2.73478e-06	0.95	10.2164	8.55263	16350.4		1 (1 0 0 0 0)		0.04
345	Tc00.1047053509965.394 amastin, putative [79330 - 78773] MW:20333.70	2.75208e-06	0.93	16.1671	12.973	20320.4		3 (0 3 0 0 0)		0.12
346	Tc00.1047053508799.240 aminopeptidase, putative; metallo-peptidase, clan MF, family M17, putative [59268 - 60830] MW:55891.67	2.85594e-06	0.97	10.2417	2.5	55856.3		1 (1 0 0 0 0)		0.01
347	Tc00.1047053506797.70 lysophospholipase, putative [16829 - 17674] MW:30289.67	3.02325e-06	0.96	10.2018	7.11744	30270.7		1 (1 0 0 0 0)		0.01
348	Tc00.1047053507671.30 EF-1-beta 25 kDa translation elongation factor 1-beta [3775 - 4443] MW:24451.81	3.31806e-06	2.55	30.2371	16.6667	24436.8		6 (6 0 0 0 0)		0.14
349	Tc00.1047053507993.380 hypothetical protein, conserved [87720 - 87262] MW:16757.25	3.36901e-06	0.96	10.2026	5.92105	16747		1 (1 0 0 0 0)		0.00
350	Tc00.1047053504423.30 hypothetical protein, conserved [9009 - 6544] MW:93722.40	3.37661e-06	2.68	30.2613	5.72473	93664.3		3 (3 0 0 0 0)		0.02
351	Tc00.1047053504199.20 hypothetical protein, conserved [6881 - 6423] MW:16360.48	3.44117e-06	0.96	10.2303	8.55263	16350.4		1 (1 0 0 0 0)		0.04
352	Tc00.1047053511393.79 hypothetical protein, conserved [15283 - 15630] MW:12485.13	3.5739e-06	0.72	10.1175	9.56522	12477		2 (2 0 0 0 0)		0.00
353	Tc00.1047053506563.40 beta tubulin, putative [10408 - 9080] MW:49699.87	3.76192e-06	0.77	10.155	2.71493	49667.8		1 (1 0 0 0 0)		0.03
354	Tc00.1047053507241.30 arginine kinase, putative [7379 - 8452] MW:40197.70	3.76244e-06	0.97	10.2292	3.08123	40172.5		1 (1 0 0 0 0)		0.03
355	Tc00.1047053508989.9 nucleoside phosphorylase, putative [803 - 1] MW:28926.13	3.81938e-06	0.93	10.2315	10.1124	28907.7		1 (1 0 0 0 0)		0.02
356	Tc00.1047053506563.40 beta tubulin, putative [10408 - 9080] MW:49699.87	3.8912e-06	0.95	10.2259	3.39366	49667.8		1 (1 0 0 0 0)		0.07
357	Tc00.1047053447255.4 ubiquitin, putative [756 - 520] MW:8579.05	3.91385e-06	0.92	10.1648	15.3846	8573.68		1 (1 0 0 0 0)		0.00
358	Tc00.1047053424937.20 glucose transporter, putative [1417 - 1482] MW:2425.60	4.84341e-06	1.82	20.1599	45.4545	2424.12		3 (3 0 0 0 0)		0.02
359	Tc00.1047053510877.30 hypothetical protein, conserved [5517 - 6209] MW:25108.57	4.93871e-06	0.87	10.1793	6.52174	25093.8		1 (1 0 0 0 0)		0.01
360	Tc00.1047053506797.110 hypothetical protein, conserved [22591 - 23031] MW:16607.18	5.67784e-06	0.96	10.2787	16.4384	16596.5		1 (1 0 0 0 0)		0.07
361	Tc00.1047053504147.200 proteasome regulatory ATPase subunit, putative [41332 - 40118] MW:45442.29	5.86531e-06	1.77	20.177	6.43564	45414.1		3 (3 0 0 0 0)		0.04
362	Tc00.1047053511515.40 heat shock 70 kDa protein, mitochondrial precursor, putative [5274 - 4657] MW:22573.74	5.99943e-06	0.86	10.1329	4.87805	22560		1 (1 0 0 0 0)		0.00
363	Tc00.1047053504213.120 proteasome alpha 3 subunit, putative [31274 - 30414] MW:31927.94	6.5742e-06	2.38	30.2065	15.3846	31908.1		5 (5 0 0 0 0)		0.05
364	Tc00.1047053503855.20 spermidine synthase, putative [1375 - 2265] MW:33156.59	6.70868e-06	0.96	10.2063	4.05405	33135.4		1 (1 0 0 0 0)		0.02
365	Tc00.1047053508413.50 RNA-binding protein, putative [10735 - 11565] MW:31096.65	7.16078e-06	0.82	10.1434	4.71014	31077.2		2 (2 0 0 0 0)		0.00
366	Tc00.1047053508741.140 imidazolonepropionase, putative [29729 - 31021] MW:46733.34	7.5518e-06	0.94	10.2581	5.58139	46703.6		1 (1 0 0 0 0)		0.02
367	Tc00.1047053505071.90 protein phosphatase 2A, regulatory subunit B, putative; phosphotyrosyl phosphate activator protein, putative [17709 - 16588] MW:42313.31	7.8495e-06	0.96	10.2016	3.21716	42286.3		1 (1 0 0 0 0)		0.01
368	Tc00.1047053504199.20 hypothetical protein, conserved [6881 - 6423] MW:16360.48	8.17185e-06	0.86	10.1868	8.55263	16350.4		1 (1 0 0 0 0)		0.03
369	Tc00.1047053503747.10 tyrosine aminotransferase, putative [3 - 650] MW:24049.76	8.71741e-06	0.95	10.1864	5.11628	24034.3		1 (1 0 0 0 0)		0.02
370	Tc00.1047053509611.160 proteasome regulatory non-ATPase subunit, putative [27928 - 28956] MW:37163.44	8.93449e-06	0.94	10.2021	4.67836	37140.3		1 (1 0 0 0 0)		0.01
371	Tc00.1047053504105.140 enolase, putative [37437 - 38726] MW:46443.83	9.09262e-06	0.91	10.1922	3.0303	46414.7		1 (1 0 0 0 0)		0.03
372	Tc00.1047053487507.10 tryparedoxin peroxidase, putative [1515 - 916] MW:22403.81	9.4586e-06	0.87	10.1565	7.03518	22389.2		1 (1 0 0 0 0)		0.00
373	Tc00.1047053511049.40 leucyl-tRNA synthetase, putative [7793 - 4563] MW:121808.63	9.93949e-06	2.83	30.2329	3.81041	121731		3 (3 0 0 0 0)		0.04
374	Tc00.1047053511911.90 hypothetical protein, conserved [26523 - 25414] MW:41155.74	1.04389e-05	0.91	10.1935	3.25203	41129.7		2 (2 0 0 0 0)		0.01
375	Tc00.1047053510739.19 cystathione gamma lyase, putative [2358 - 2882] MW:18983.26	1.0505e-05	0.95	10.1844	6.28571	18971.2		3 (3 0 0 0 0)		0.01
376	Tc00.1047053504181.20 40S ribosomal protein S23, putative [2092 - 2523] MW:15925.54	1.07475e-05	1.58	20.1855	13.986	15915.7		3 (3 0 0 0 0)		0.03
377	Tc00.1047053506405.149 ribosomal protein L21E (60S), putative [28909 - 28430] MW:18069.16	1.11996e-05	0.89	10.1364	8.80503	18057.8	60S	1 (1 0 0 0 0)		0.01
378	Tc00.1047053503855.40 calpain-like cysteine peptidase, putative; cysteine peptidase, Clan CA, family C2, putative [4683 - 7235] MW:95217.58	1.14598e-05	1.66	22.1832	3.64706	95157.7		5 (1 1 1 1 1)		0.23
379	Tc00.1047053511727.129 ribosomal protein L18, putative [28295 - 27756] MW:20778.13	1.25056e-05	0.76	10.1212	7.82123	20765.1		1 (1 0 0 0 0)		0.00
380	Tc00.1047053508799.240 aminopeptidase, putative; metallo-peptidase, clan MF, family M17, putative [59268 - 60830] MW:55891.67	1.30956e-05	0.81	10.1348	2.69231	55856.3		1 (1 0 0 0 0)		0.01
381	Tc00.1047053510243.50 adenylate kinase, putative [7829 - 7233] MW:22385.44	1.3956e-05	0.95	10.2288	7.07071	22371.3		1 (1 0 0 0 0)		0.00
382	Tc00.1047053511365.70 proteasome regulatory non-ATPase subunit, putative [16262 - 15054] MW:45513.17	1.48812e-05	0.89	10.1349	3.9801	45484.3		1 (1 0 0 0 0)		0.00
383	Tc00.1047053509567.40 nuclear transport factor 2, putative [10796 - 10422] MW:13995.78	1.53646e-05	0.95	10.1776	9.67742	13986.9		1 (1 0 0 0 0)		0.02
384	Tc00.1047053408437.20 hypothetical protein, conserved [2301 - 2663] MW:13427.11	1.58008e-05	0.93	10.2025	12.5	13418.5		1 (1 0 0 0 0)		0.00
385	Tc00.1047053506559.470 ribosomal protein L35A, putative [112285 - 111836] MW:16891.75	1.68634e-05	0.88	10.151	8.05369	16881.2		1 (1 0 0 0 0)		0.00
386	Tc00.1047053507023.210 hypothetical protein, conserved [46678 - 47061] MW:14455.Àq4	1.69863e-05	0.93	10.1694	7.87402	14446.2		1 (1 0 0 0 0)		0.00
387	Tc00.1047053504741.20 GTP-binding protein, putative [2036 - 3220] MW:44290.76	1.77081e-05	1.53	20.1708	7.61421	44262.9		2 (2 0 0 0 0)		0.01
388	Tc00.1047053503689.4 rab1 small GTP-binding protein, putative [781 - 122] MW:24597.77	1.79424e-05	0.91	10.1618	6.39269	24582.2		1 (1 0 0 0 0)		0.00
389	Tc00.1047053504213.80 threonine synthase, putative [18815 - 16824] MW:73675.20	1.97788e-05	0.79	10.1445	2.5641	73628.4		1 (1 0 0 0 0)		0.00
390	Tc00.1047053511047.50 proteasome regulatory ATPase subunit 2, putative [10811 - 9498] MW:48991.04	1.99743e-05	0.94	10.1796	2.28833	48960.4		1 (1 0 0 0 0)		0.00
391	Tc00.1047053506321.290 stress-induced protein sti1, putative [52133 - 53803] MW:63110.43	2.02006e-05	0.93	10.189	1.97842	63070.8		2 (2 0 0 0 0)		0.00
392	Tc00.1047053506573.30 tyrosyl or methionyl-tRNA synthetase, putative [6258 - 5524] MW:26299.14	2.0931e-05	0.93	10.1771	6.14754	26282.9		1 (1 0 0 0 0)		0.02
393	Tc00.1047053506263.20 D-isomer specific 2-hydroxyacid dehydrogenase-protein, putative [1872 - 2468] MW:22242.22	2.33545e-05	0.92	10.2062	8.58586	22228.2		4 (4 0 0 0 0)		0.46
394	Tc00.1047053510243.50 adenylate kinase, putative [7829 - 7233] MW:22385.44	2.51826e-05	0.95	10.2144	7.07071	22371.3		1 (1 0 0 0 0)		0.00
395	Tc00.1047053506859.20 proteasome regulatory ATPase subunit 5, putative [4240 - 2915] MW:49054.65	2.62412e-05	0.63	10.1198	3.62812	49024.4		1 (1 0 0 0 0)		0.01
396	Tc00.1047053503611.20 ribosomal protein L24, putative [1976 - 2353] MW:14602.19	2.66177e-05	0.62	10.1336	13.6	14592.9		2 (2 0 0 0 0)		0.01
397	Tc00.1047053510397.10 hypothetical protein, conserved [1586 - 1008] MW:22032.24	2.81638e-05	0.88	10.1385	6.77083	22017.9		1 (1 0 0 0 0)		0.03
398	Tc00.1047053507769.30 hypothetical protein, conserved [2099 - 1389] MW:26549.41	3.2407e-05	0.78	10.1291	6.77966	26533.4		1 (1 0 0 0 0)		0.01
399	Tc00.1047053511727.120 ethanolamine-phosphate cytidylyltransferase, putative [26998 - 25850] MW:43095.76	3.32798e-05	0.98	10.2912	4.18848	43068.5		1 (1 0 0 0 0)		0.01
400	Tc00.1047053510329.60 RAB GDP dissociation inhibitor alpha, putative [16707 - 18044] MW:49625.95	3.64103e-05	1.81	20.1869	5.61798	49593.6		3 (3 0 0 0 0)		0.04
401	Tc00.1047053511211.120 activated protein kinase C receptor, putative; guanine nucleotide-binding protein beta subunit-like protein, putative [24386 - 23430] MW:35031.27	3.73233e-05	0.92	10.2506	8.80503	35009.2		1 (1 0 0 0 0)		0.03
402	Tc00.1047053506551.10 hypothetical protein, conserved [2880 - 1027] MW:68596.10	3.76692e-05	0.83	10.2244	2.91734	68552.3		2 (2 0 0 0 0)		0.03
403	Tc00.1047053511579.9 fatty acyl CoA syntetase 1, putative [1296 - 2049] MW:28676.39	4.21988e-05	0.96	10.1723	3.98406	28658.1		1 (1 0 0 0 0)		0.00
404	Tc00.1047053510303.200 glucosamine-fructose-6-phosphate aminotransferase, putative [47782 - 45701] MW:75861.27	4.3148e-05	1.28	18.1887	2.1645	75813.7		12 (1 10 1 0 0)		1.26
405	Tc00.1047053511139.20 40S ribosomal protein S11, putative [2056 - 1535] MW:19957.10	4.41055e-05	1.68	20.2383	21.9653	19944.6		3 (3 0 0 0 0)		0.01
406	Tc00.1047053508827.70 40S ribosomal protein S17, putative [19709 - 20299] MW:22635.50	4.49753e-05	0.96	10.1976	6.63265	22620.8		1 (1 0 0 0 0)		0.00
407	Tc00.1047053504105.140 enolase, putative [37437 - 38726] MW:46443.83	4.63665e-05	0.95	10.2314	8.85781	46414.7		1 (1 0 0 0 0)		0.01
408	Tc00.1047053503597.10 homoserine kinase, putative [2042 - 1032] MW:35867.33	5.40383e-05	0.97	10.1916	4.46429	35844.2		1 (1 0 0 0 0)		0.00
409	Tc00.1047053504423.40 mitotubule-associated protein Gb4, putative [12527 - 10596] MW:73363.52	5.54603e-05	0.97	10.2559	5.59876	73318.3		1 (1 0 0 0 0)		0.01
410	Tc00.1047053504199.10 hypothetical protein, conserved [4411 - 1634] MW:103465.29	5.5677e-05	0.96	10.1953	1.18919	103401		1 (1 0 0 0 0)		0.00
411	Tc00.1047053507529.20 hypothetical protein, conserved [3493 - 5955] MW:92500.06	5.63344e-05	0.86	10.1422	1.58537	92441.4		1 (1 0 0 0 0)		0.00
412	Tc00.1047053507031.29 nucleosome assembly protein, putative [4520 - 5608] MW:41078.69	5.82365e-05	1.65	20.1718	5.24862	41053.9		5 (5 0 0 0 0)		0.10
413	Tc00.1047053509001.40 calpain-like cysteine peptidase, putative; calpain-like cysteine peptidase, clan CA, family C2, putative [8287 - 8730] MW:16678.52	6.47944e-05	1.59	20.124	14.966	16668.2		2 (2 0 0 0 0)		0.02
414	Tc00.1047053509197.39 cation transporter, putative [8191 - 7064] MW:39207.43	6.47975e-05	0.95	10.1739	3.2	39181.2		1 (1 0 0 0 0)		0.00
415	Tc00.1047053510431.110 hypothetical protein [21296 - 22714] MW:51963.12	6.6667e-05	0.95	10.1795	2.54237	51930.5		1 (1 0 0 0 0)		0.00
416	Tc00.1047053504105.140 enolase, putative [37437 - 38726] MW:46443.83	7.12386e-05	0.74	10.1343	2.0979	46414.7		1 (1 0 0 0 0)		0.03
417	Tc00.1047053508643.20 hypothetical protein, conserved [5069 - 3621] MW:53279.08	7.23598e-05	0.94	10.2199	4.56431	53244.6		1 (1 0 0 0 0)		0.01
418	Tc00.1047053511301.70 peptidylprolyl isomerase-like, putative [10394 - 11674] MW:48325.92	7.76818e-05	2.85	30.1917	8.68545	48295.7		4 (4 0 0 0 0)		0.04
419	Tc00.1047053503801.20 ribosomal protein S26, putative [2770 - 2432] MW:12762.01	8.08232e-05	0.88	10.159	9.82143	12753.7		2 (2 0 0 0 0)		0.01
420	Tc00.1047053504045.110 urocanate hydratase, putative [20483 - 18456] MW:74770.01€p	8.08916e-05	0.81	10.1515	2.37037	74722.3		1 (1 0 0 0 0)		0.01
421	Tc00.1047053510663.19 60S ribosomal subunit protein L31, putative [1460 - 894] MW:21588.35	8.14263e-05	1.87	20.1824	14.3617	21575.2		2 (2 0 0 0 0)		0.02
422	Tc00.1047053509647.70 guanylate kinase, putative [13413 - 12793] MW:23367.43	8.16276e-05	0.85	10.168	7.76699	23352.9		1 (1 0 0 0 0)		0.03
423	Tc00.1047053509069.30 tubulin binding cofactor A-like protein, putative [2451 - 2831] MW:14463.26	8.73652e-05	0.89	10.1547	8.73016	14454.5		2 (2 0 0 0 0)		0.00
424	Tc00.1047053436535.19 glucose-6-phosphate dehydrogenase, putative [3331 - 2492] MW:31142.14	9.05797e-05	0.91	10.2137	7.16846	31123		1 (1 0 0 0 0)		0.00
425	Tc00.1047053511671.70 acetyltransferase, putative [21642 - 22088] MW:16453.95	9.24842e-05	0.93	10.1876	10.1351	16443.7		1 (1 0 0 0 0)		0.01
426	Tc00.1047053507241.30 arginine kinase, putative [7379 - 8452] MW:40197.70	9.3233e-05	0.78	10.1417	3.36135	40172.5		1 (1 0 0 0 0)		0.02
427	Tc00.1047053506413.20 40S ribosomal protein S33, putative [869 - 1228] MW:13360.82	9.78263e-05	0.93	10.1891	10.084	13352.2		2 (2 0 0 0 0)		0.01
428	Tc00.1047053511181.80 threonyl-tRNA synthetase, putative [18448 - 20901] MW:92746.56	9.8948e-05	2.11	26.1463	3.18237	92688.7		3 (1 2 0 0 0)		0.01
429	Tc00.1047053511465.10 proteasome activator protein PA26, putative [1831 - 1124] MW:25568.11	0.000101579	1.85	20.2002	8.08511	25552.1		2 (2 0 0 0 0)		0.02
430	Tc00.1047053436521.9 mevalonate kinase, putative [758 - 1843] MW:39114.62	0.000101781	0.95	10.1856	3.31492	39089.7		1 (1 0 0 0 0)		0.00
431	Tc00.1047053508241.140 CBS cystathionine beta-synthase, putative; cysteine synthase; serine sulfhydrylase [29253 - 30407] MW:42050.17	0.000102741	0.98	10.2873	4.94792	42023.4		1 (1 0 0 0 0)		0.01
432	Tc00.1047053508625.120 leucine carboxyl methyltransferase, putative [18251 - 19255] MW:38337.19	0.000108853	0.83	10.1512	3.89222	38312.7		1 (1 0 0 0 0)		0.00
433	Tc00.1047053504105.140 enolase, putative [37437 - 38726] MW:46443.83	0.00011125	0.78	10.172	3.4965	46414.7		1 (1 0 0 0 0)		0.02
434	Tc00.1047053506659.30 glutathione synthetase, putative [14510 - 16117] MW:58775.05	0.00011757	0.86	10.1888	4.29907	58738.2		1 (1 0 0 0 0)		0.00
435	Tc00.1047053510155.180 eukaryotic initiation factor 4a, putative [55252 - 56568] MW:49801.84	0.000121678	0.93	10.2488	7.53425	49770.7		1 (1 0 0 0 0)		0.05
436	Tc00.1047053508799.240 aminopeptidase, putative; metallo-peptidase, clan MF, family M17, putative [59268 - 60830] MW:55891.67	0.000126892	0.95	10.2339	5.19231	55856.3		1 (1 0 0 0 0)		0.02
437	Tc00.1047053487507.10 tryparedoxin peroxidase, putative [1515 - 916] MW:22403.81	0.000130827	0.83	10.1537	5.52764	22389.2		1 (1 0 0 0 0)		0.06
438	Tc00.1047053508537.10 glyceraldehyde 3-phosphate dehydrogenase, cytosolic, putative [1876 - 1136] MW:26008.71	0.000138792	1.62	20.2081	9.34959	25992.4		3 (3 0 0 0 0)		0.03
439	Tc00.1047053506989.210 U-box domain protein, putative [43658 - 41841] MW:67837.52	0.000145162	0.9	10.198	2.97521	67794.1		1 (1 0 0 0 0)		0.01
440	Tc00.1047053511725.280 hypothetical protein, conserved [55919 - 54639] MW:48030.67	0.000152631	0.98	10.2291	3.05164	48000.6		1 (1 0 0 0 0)		0.00
441	Tc00.1047053509683.117 40S ribosomal protein S4, putative [34780 - 33959] MW:30875.24	0.000158752	0.88	10.1326	4.7619	30855.8		1 (1 0 0 0 0)		0.01
442	Tc00.1047053508085.10 GMP synthase, putative [2 - 667] MW:24508.22	0.000160196	1.39	20.2182	11.3122	24492.9		3 (3 0 0 0 0)		0.04
443	Tc00.1047053507895.150 hypothetical protein, conserved [31266 - 30412] MW:30143.20	0.000179415	0.81	10.145	3.87324	30124.5		1 (1 0 0 0 0)		0.00
444	Tc00.1047053503943.20 hypothetical protein, conserved [5239 - 4598] MW:23920.18	0.000182051	0.95	10.1824	5.6338	23905.2		1 (1 0 0 0 0)		0.01
445	Tc00.1047053506201.39 EF-1-beta 25 kDa translation elongation factor 1-beta, putative [6810 - 6142] MW:24408.75	0.000183215	0.94	10.2084	6.75676	24393.8		2 (2 0 0 0 0)		0.05
446	Tc00.1047053506247.230 prolyl oligopeptidase, putative; serine peptidase clan SC, family S9A, putative [41436 - 43529] MW:78307.11	0.000184452	0.87	10.1418	2.00861	78258.1		1 (1 0 0 0 0)		0.00
447	Tc00.1047053507993.330 diphosphomevalonate decarboxylase, putative [72311 - 73453] MW:42119.00	0.00019132	0.94	10.2208		42092.1		2 (2 0 0 0 0)		0.02
448	Tc00.1047053510647.30 tryptophanyl-tRNA synthetase, putative [4727 - 3558] MW:44316.09	0.00020288	1.61	20.164	5.39846	44287.4		2 (2 0 0 0 0)		0.00
449	Tc00.1047053503943.14 hypothetical protein, conserved [2492 - 1848] MW:23971.08	0.000205952	0.93	10.1786	6.07477	23956.3		1 (1 0 0 0 0)		0.01
450	Tc00.1047053508989.9 nucleoside phosphorylase, putative [803 - 1] MW:28926.13	0.000206423	0.85	10.1402	5.24345	28907.7		1 (1 0 0 0 0)		0.02
451	Tc00.1047053510127.79 actin, putative [20204 - 21228] MW:38096.46	0.000207417	0.94	10.1618	2.93255	38071.9		1 (1 0 0 0 0)		0.00
452	Tc00.1047053510243.110 hypothetical protein, conserved [19615 - 18977] MW:24985.16	0.00020984	0.39	14.1396	7.54717	24970.2		5 (0 4 1 0 0)		0.28
453	Tc00.1047053504105.140 enolase, putative [37437 - 38726] MW:46443.83	0.000212671	0.94	10.1908	3.4965	46414.7		1 (1 0 0 0 0)		0.02
454	Tc00.1047053506207.50 IgE-dependent histamine-releasing factor, putative [9641 - 10153] MW:19586.75	0.000213984	2.41	30.1959	11.7647	19574.5		7 (5 2 0 0 0)		0.25
455	Tc00.1047053508815.100 hypothetical protein, conserved [17105 - 18145] MW:37960.03	0.000217433	0.34	8.11975		37936.1		1 (0 1 0 0 0)		0.01
456	Tc00.1047053507615.70 hypothetical protein, conserved [13786 - 12830] MW:35481.23	0.00021966	0.79	10.1306	4.08805	35458.8		1 (1 0 0 0 0)		0.02
457	Tc00.1047053505931.40 histone H3, putative [9662 - 9093] MW:21087.60	0.000242429	0.76	10.1235	4.7619	21074.3		2 (2 0 0 0 0)		0.01
458	Tc00.1047053511229.110 glycyl-tRNA synthetase, putative [16546 - 14675] MW:70095.81	0.000276744	1.75	20.1447	1.76565	70051.8		2 (2 0 0 0 0)		0.01
459	Tc00.1047053506297.260 lanosterol 14-alpha-demethylase, putative [63035 - 64480] MW:54668.47	0.000278235	0.81	10.1394	2.7027	54633.2		1 (1 0 0 0 0)		0.00
460	Tc00.1047053508737.210 hypothetical protein, conserved [44267 - 45085] MW:29641.25	0.000284734	0.7	8.16261	5.14706	29622.2		3 (0 3 0 0 0)		0.06
461	Tc00.1047053506167.50 clathrin heavy chain, putative [16983 - 11869] MW:192887.92	0.000285522	0.97	10.2268	0.762911	192764		2 (2 0 0 0 0)		0.01
462	Tc00.1047053503713.30 6-phosphogluconolactonase, putative [2014 - 2805] MW:28748.14	0.000286464	1.54	20.148	9.5057	28729.8		2 (2 0 0 0 0)		0.03
463	Tc00.1047053509047.40 hypothetical protein, conserved [5507 - 6103] MW:21150.73	0.000341255	0.97	10.2869	12.1212	21137.1		1 (1 0 0 0 0)		0.04
464	Tc00.1047053504199.20 hypothetical protein, conserved [6881 - 6423] MW:16360.48	0.000347761	0.78	10.1018	5.26316	16350.4		1 (1 0 0 0 0)		0.09
465	Tc00.1047053503735.40 hypothetical protein [9482 - 10324] MW:31306.50	0.000348519	0.57	8.14205	4.64286	31286.6		2 (0 2 0 0 0)		0.03
466	Tc00.1047053508799.240 aminopeptidase, putative; metallo-peptidase, clan MF, family M17, putative [59268 - 60830] MW:55891.67	0.000356313	0.88	10.1632	2.5	55856.3		1 (1 0 0 0 0)		0.01
467	Tc00.1047053506525.80 N-myristoyl transferase, putative [19015 - 17657] MW:51097.05	0.000376681	0.94	10.1709	2.65487	51064.8		1 (1 0 0 0 0)		0.00
468	Tc00.1047053503411.30 hypothetical protein, conserved [9491 - 8868] MW:22185.42	0.000381503	0.84	10.127	5.31401	22171.5		1 (1 0 0 0 0)		0.00
469	Tc00.1047053506563.30 coatomer beta subunit, putative [8640 - 5698] MW:107830.52	0.000404495	0.87	10.1811	1.73469	107762		1 (1 0 0 0 0)		0.00
470	Tc00.1047053511211.120 activated protein kinase C receptor, putative; guanine nucleotide-binding protein beta subunit-like protein, putative [24386 - 23430] MW:35031.27	0.000404577	0.46	10.0952	2.51572	35009.2		1 (1 0 0 0 0)		0.02
471	Tc00.1047053506097.9 dynein heavy chain, putative [3 - 5513] MW:208267.04	0.000412828	0.74	8.14746	0.707676	208133		2 (0 2 0 0 0)		0.04
472	Tc00.1047053507241.30 arginine kinase, putative [7379 - 8452] MW:40197.70	0.000420766	0.89	10.1293	3.08123	40172.5		1 (1 0 0 0 0)		0.01
473	Tc00.1047053506517.149 hypothetical protein, conserved [25298 - 25005] MW:10952.44	0.000427144	1.63	20.1689	19.5876	10945.6		3 (3 0 0 0 0)		0.01
474	Tc00.1047053506963.10 60S ribosomal protein L10a, putative [667 - 5] MW:25145.51	0.000428399	0.89	10.169	7.72727	25129.1		1 (1 0 0 0 0)		0.01
475	Tc00.1047053509161.60 hypothetical protein, conserved [11089 - 10346] MW:28007.05	0.000457423	0.94	10.2382	10.1215	27989.1		1 (1 0 0 0 0)		0.01
476	Tc00.1047053508321.50 hypothetical protein, conserved [9692 - 8325] MW:49579.99	0.00046561	0.82	10.1465	2.85714	49548.8		1 (1 0 0 0 0)		0.03
477	Tc00.1047053506203.60 hypothetical protein, conserved [15444 - 16892] MW:53205.98	0.000468939	0.92	10.1815	3.52697	53171.6		1 (1 0 0 0 0)		0.00
478	Tc00.1047053507775.50 proteasome alpha 7 subunit, putative [8340 - 7627] MW:25721.17	0.000483673	1.64	20.1444	9.70464	25704.7		3 (3 0 0 0 0)		0.02
479	Tc00.1047053506563.40 beta tubulin, putative [10408 - 9080] MW:49699.87	0.000493572	0.78	10.1761	3.84615	49667.8		1 (1 0 0 0 0)		0.01
480	Tc00.1047053508723.40 hypothetical protein, conserved [13012 - 10502] MW:94038.22	0.00050595	0.74	8.13702	1.67464	93980.1		1 (0 1 0 0 0)		0.01
481	Tc00.1047053511531.40 chaperonin alpha subunit, putative [8550 - 6907] MW:59391.48	0.000523421	0.92	10.1701	2.01097	59354.7		1 (1 0 0 0 0)		0.00
482	Tc00.1047053504105.140 enolase, putative [37437 - 38726] MW:46443.83	0.000581836	0.84	10.1365	2.0979	46414.7		1 (1 0 0 0 0)		0.08
483	Tc00.1047053503593.10 eukaryotic translation initiation factor eIF-4E, putative [2367 - 3152] MW:28948.49	0.000609323	0.95	10.2078	6.51341	28930.5		1 (1 0 0 0 0)		0.00
484	Tc00.1047053506147.40 hypothetical protein [7656 - 9251] MW:60358.23	0.000626805	0.93	14.1935	4.89642	60319.5		12 (0 7 5 0 0)		1.12
485	Tc00.1047053508535.50 tyrosine aminotransferase [12586 - 12191] MW:14778.08	0.00065877	0.95	10.2857	16.7939	14768.5		1 (1 0 0 0 0)		0.23
486	Tc00.1047053510187.30 tyrosine aminotransferase [9378 - 8128] MW:46152.85	0.000667289	1.52	20.1848	1.68269	46123.5		3 (3 0 0 0 0)		0.10
487	Tc00.1047053510877.30 hypothetical protein, conserved [5517 - 6209] MW:25108.57	0.000669377	0.88	10.1862	6.52174	25093.8		1 (1 0 0 0 0)		0.01
488	Tc00.1047053508897.20 signal recognition particle protein, putative [1249 - 3540] MW:86456.19	0.000679583	0.84	10.1201	1.83486	86402		1 (1 0 0 0 0)		0.00
489	Tc00.1047053504199.20 hypothetical protein, conserved [6881 - 6423] MW:16360.48	0.000701786	0.58	10.1364	8.55263	16350.4		1 (1 0 0 0 0)		0.02
490	Tc00.1047053507241.30 arginine kinase, putative [7379 - 8452] MW:40197.70	0.000729829	0.91	10.167	3.36135	40172.5		1 (1 0 0 0 0)		0.02
491	Tc00.1047053510533.160 hypothetical protein, conserved [41025 - 38581] MW:86852.87	0.000759566	1.05	12.1537	1.9656	86799.7		3 (0 1 2 0 0)		0.18
492	Tc00.1047053506563.40 beta tubulin, putative [10408 - 9080] MW:49699.87	0.000763608	0.79	10.1634	3.39366	49667.8		1 (1 0 0 0 0)		0.05
493	Tc00.1047053508153.440 poly(A) polymerase, putative; polynucleotide adenylyltransferase, putative [84048 - 85808] MW:55113.60	0.000769907	2.13	24.1579	3.29897	55078.8	A	4 (3 0 0 1 0)		0.05
494	Tc00.1047053411427.30 hypothetical protein, conserved [2775 - 3965] MW:43468.72	0.000803573	0.71	10.1255	3.28283	43442.4		1 (1 0 0 0 0)		0.00
495	Tc00.1047053504105.140 enolase, putative [37437 - 38726] MW:46443.83	0.000809548	0.98	10.2732	3.4965	46414.7		1 (1 0 0 0 0)		0.03
496	Tc00.1047053504105.140 enolase, putative [37437 - 38726] MW:46443.83	0.000857635	0.9	10.1901	3.4965	46414.7		1 (1 0 0 0 0)		0.02
497	Tc00.1047053503479.30 adenylate kinase, putative [3507 - 4289] MW:29341.44	0.000894842	0.9	10.1983	9.23077	29323.3		1 (1 0 0 0 0)		0.04
498	Tc00.1047053504427.260 kinesin, putative [64263 - 62011] MW:85427.42	0.000901279	0.31	2.12737	1.73333	85374.7		3 (0 0 0 1 2)		0.34
499	Tc00.1047053503975.100 hypothetical protein, conserved [26125 - 20348] MW:201055.66	0.000908834	0.95	10.1585	0.519481	200924		1 (1 0 0 0 0)		0.00
500	Tc00.1047053470399.10 cyclophilin, putative [1188 - 1574] MW:14381.94	0.000916727	0.86	10.126	5.42636	14372.5		1 (1 0 0 0 0)		0.00
501	Tc00.1047053511407.50 hypothetical protein, conserved [14240 - 10062] MW:162377.57	0.000977039	0.73	16.1498	0.718391	162276		3 (0 3 0 0 0)		0.07
#sample2
1	Tc00.1047053510877.30 hypothetical protein, conserved [5517 - 6209] MW:25108.57	1.11022e-15	5.53	60.3986	33.0435	25093.8		10 (10 0 0 0 0)		0.23
2	Tc00.1047053503419.30 TcAc2 thiol-dependent reductase 1, putative; thiol transferase, putative; glutathione S-transferase, putative [6172 - 4835] MW:50682.10	3.33067e-15	14.05	170.328	45.618	50649.6		69 (69 0 0 0 0)		2.42
3	Tc00.1047053506925.319 isocitrate dehydrogenase, putative [81655 - 82896] MW:46858.63	9.99201e-15	6.61	80.2668	25.4237	46828.6		14 (14 0 0 0 0)		0.29
4	Tc00.1047053504105.140 enolase, putative [37437 - 38726] MW:46443.83	1.22125e-14	13.76	160.315	45.4545	46414.7		52 (52 0 0 0 0)		2.57
5	Tc00.1047053506775.80 14-3-3 protein, putative [18232 - 17474] MW:29104.10	1.22125e-14	2.23	30.2945	15.873	29085.7		4 (4 0 0 0 0)		0.20
6	Tc00.1047053510795.10 2.6.1.5 tyrosine aminotransferase [3234 - 1984] MW:46267.9€D	1.55431e-14	15.14	188.35	47.8365	46238.5		156 (155 1 0 0 0)		5.36
7	Tc00.1047053510795.10 2.6.1.5 tyrosine aminotransferase [3234 - 1984] MW:46267.98	3.9968e-14	4.45	50.3744	18.0288	46238.5		10 (10 0 0 0 0)		1.18
8	Tc00.1047053510439.61 heat shock 70 kDa protein, putative [7617 - 8723] MW:40856.25	5.10703e-14	20.03	216.354	46.8835	40831		86 (84 1 1 0 0)		5.50
9	Tc00.1047053504045.60 thermostable carboxypeptidase 1, putative [11430 - 9919] MW:58274.80	5.77316e-14	10.95	130.289	29.2247	58238.1		28 (28 0 0 0 0)		0.70
10	Tc00.1047053506303.50 UDP-galactose 4-epimerase, putative [8874 - 7723] MW:42383.02	6.55032e-14	2.79	40.2695	6.78851	42356.5		4 (4 0 0 0 0)		0.06
11	Tc00.1047053504153.160 carboxypeptidase, putative; metallo-peptidase, clan MA(E), family M32, putative [48672 - 47161] MW:57663.81	8.74852e-14	19.56	242.288	24.6521	57627	E	33 (32 0 0 0 1)		0.64
12	Tc00.1047053506629.200 hypothetical protein, conserved [37430 - 38425] MW:37490.21	8.77076e-14	2.41	30.2587	13.8973	37467.2		7 (7 0 0 0 0)		0.29
13	Tc00.1047053510855.10 peptide methionine sulfoxide reductase, putative; peptide	9.21485e-14	3.9	40.3442	29.9435	20091.4		14 (14 0 0 0 0)		0.42
14	Tc00.1047053510257.80 peptidase M20/M25/M40, putative [13402 - 14826] MW:51199.44	1.18794e-13	3.88	40.2726	10.5485	51167.2		9 (9 0 0 0 0)		0.60
15	Tc00.1047053506925.300 CYCA; CYP19 cyclophilin A; PPIase; rotamase; peptidyl-prolyl cis-trans isomerase [75933 - 76466] MW:18781.15	1.25455e-13	5.05	70.3068	45.7627	18769.3		45 (45 0 0 0 0)		1.80
16	Tc00.1047053507713.30 heat shock protein 85, putative [3269 - 5383] MW:80726.37	1.54321e-13	23.63	278.284	39.4886	80675.7		87 (86 1 0 0 0)		4.04
17	Tc00.1047053504045.110 urocanate hydratase, putative [20483 - 18456] MW:74770.01	1.69864e-13	0.99	10.3388	2.37037	74722.3		1 (1 0 0 0 0)		0.10
18	Tc00.1047053509213.120 peptidase M20/M25/M40, putative [17550 - 18974] MW:51280.47	1.83187e-13	11.09	126.357	38.6076	51248.2		36 (35 0 1 0 0)		2.32
19	Tc00.1047053511807.110 GMP synthase, putative; glutamine amidotransferase, putative [31321 - 29348] MW:72295.28	2.06501e-13	0.97	10.2427	2.58752	72249.8		1 (1 0 0 0 0)		0.03
20	Tc00.1047053506925.150 protein phosphatase, putative [33994 - 35217] MW:45634.36	3.37508e-13	1.85	20.2464	7.61671	45605.5		3 (3 0 0 0 0)		0.01
21	Tc00.1047053507241.30 arginine kinase, putative [7379 - 8452] MW:40197.70	4.15223e-13	0.98	10.2914	4.48179	40172.5		1 (1 0 0 0 0)		0.05
22	Tc00.1047053511287.49 PGFS prostaglandin F synthase, putative; aldo/keto reductase, putative [12618 - 11770] MW:32509.83	7.16094e-13	14.95	180.3	66.3121	32489.5		52 (52 0 0 0 0)		4.50
23	Tc00.1047053511419.40 phosphoglycerate kinase, putative [7066 - 5807] MW:44469.35	9.52571e-13	2.7	30.2646	5.96659	44441.1		5 (5 0 0 0 0)		0.13
24	Tc00.1047053509059.50 pyridoxal kinase, putative [13023 - 13925] MW:33294.78	9.61453e-13	0.98	10.3034	5.66667	33273.6		3 (3 0 0 0 0)		0.06
25	Tc00.1047053506247.330 2,3-bisphosphoglycerate-independent phosphoglycerate mutase, putative [59307 - 60971] MW:60365.09	9.92539e-13	5.16	68.2802	19.1336	60327.5		8 (7 1 0 0 0)		0.22
26	Tc00.1047053503541.40 hypothetical protein, conserved [5387 - 5241] MW:5414.89	1.06248e-12	3.76	40.356	66.6667	5411.62		6 (6 0 0 0 0)		0.19
27	Tc00.1047053509105.70 TcAc2 thiol-dependent reductase 1, putative; thiol transferase, putative; glutathione S-transferase, putative [16778 - 15441] MW:50688.09	1.11577e-12	5.82	60.3451	24.7191	50655.7		16 (16 0 0 0 0)		0.76
28	Tc00.1047053504339.19 NADP-dependent alcohol hydrogenase, putative [6093 - 7132] MW:36996.58	1.36002e-12	1.94	20.2577	9.53757	36972.9		3 (3 0 0 0 0)		0.07
29	Tc00.1047053510381.10 cystathionine beta-synthase, putative [2887 - 1604] MW:47066.03	1.82299e-12	9.91	120.349	31.1475	47036.1		26 (26 0 0 0 0)		1.03
30	Tc00.1047053507031.90 arginase, putative [18247 - 19173] MW:33555.97	1.86295e-12	4.65	50.2914	26.6234	33534.6		8 (8 0 0 0 0)		0.21
31	Tc00.1047053509543.50 DNAK protein, putative [10723 - 9974] MW:27147.18	2.18492e-12	4.24	50.2678	25.7028	27130.6		10 (10 0 0 0 0)		0.17
32	Tc00.1047053506263.10 D-isomer specific 2-hydroxyacid dehydrogenase-protein, putative [2 - 763] MW:28534.49	2.30593e-12	16.49	190.333	73.5178	28516.7		74 (74 0 0 0 0)		4.36
33	Tc00.1047053507925.40 pyridoxal kinase, putative [7870 - 6968] MW:33444.90	2.42473e-12	4.64	50.3328	24.3333	33423.7		11 (11 0 0 0 0)		0.42
34	Tc00.1047053507241.30 arginine kinase, putative [7379 - 8452] MW:40197.70	2.51688e-12	7.83	100.349	31.9328	40172.5		35 (35 0 0 0 0)		1.33
35	Tc00.1047053506249.70 ABC transporter, putative [8226 - 10223] MW:74621.04	2.54019e-12	0.97	10.2453	2.70677	74573.6		1 (1 0 0 0 0)		0.02
36	Tc00.1047053509733.170 transitional endoplasmic reticulum ATPase, putative [52033 - 54369] MW:86110.13	2.68119e-12	6.83	80.294	13.3676	86055.9		12 (12 0 0 0 0)		0.28
37	Tc00.1047053504425.60 NADP-dependent alcohol hydrogenase, putative [11152 - 12207] MW:37327.00	2.92655e-12	6.65	70.2658	27.3504	37303.1		18 (18 0 0 0 0)		0.56
38	Tc00.1047053510661.250 cystathione gamma lyase, putative [49373 - 48147] MW:44489.85	3.28071e-12	5.47	60.2799	14.951	44461.4		13 (13 0 0 0 0)		0.54
39	Tc00.1047053503841.10 proteasome activator protein PA26, putative [2 - 685] MW:24659.92	3.35972e-12	5.49	76.3214	41.4097	24644.6		12 (11 0 1 0 0)		0.24
40	Tc00.1047053508231.9 hexose transporter, putative [691 - 1] MW:25137.84	4.28324e-12	1.79	20.3586	10.8696	25121.2		4 (4 0 0 0 0)		0.11
41	Tc00.1047053510795.10 2.6.1.5 tyrosine aminotransferase [3234 - 1984] MW:46267.98	4.43867e-12	1.91	20.2964	6.00962	46238.5		3 (3 0 0 0 0)		0.00
42	Tc00.1047053508731.60 adenylosuccinate synthetase, putative [10337 - 8487] MW:68470.68	4.87388e-12	3.36	50.2912	7.14286	68427.9		6 (6 0 0 0 0)		0.07
43	Tc00.1047053508111.30 glutamate dehydrogenase, putative [5528 - 4278] MW:45056.43	5.03486e-12	3.58	40.3287	14.1827	45027.9		8 (8 0 0 0 0)		0.44
44	Tc00.1047053506147.9 TcPGFS prostaglandin F2alpha synthase; dehydrogenase, putative; NADH:flavin oxidoreductase/NADH oxidase, putative [1 - 390] MW:14657.41	5.0393e-12	6.85	80.3149	48.8372	14648.3		32 (32 0 0 0 0)		1.76
45	Tc00.1047053509569.100 nucleoside phosphorylase, putative [23077 - 22043] MW:37066.38	6.2339e-12	4.36	50.3149	15.407	37042.8		9 (9 0 0 0 0)		0.40
46	Tc00.1047053503477.20 transaldolase, putative [4347 - 5342] MW:36446.59	6.38045e-12	0.98	10.28	5.13595	36424.1		1 (1 0 0 0 0)		0.00
47	Tc00.1047053503721.39 heat shock 70 kDa protein, putative [9931 - 10600] MW:24292.63	6.74127e-12	4.8	60.3197	26.009	24277.3		15 (15 0 0 0 0)		0.76
48	Tc00.1047053506563.40 beta tubulin, putative [10408 - 9080] MW:49699.87	7.15761e-12	10.58	118.328	33.2579	49667.8		33 (32 1 0 0 0)		1.28
49	Tc00.1047053503625.10 asparagine synthetase A, putative [478 - 1524] MW:39044.83	9.40803e-12	0.96	10.2444	4.5977	39020.1		3 (3 0 0 0 0)		0.17
50	Tc00.1047053509047.40 hypothetical protein, conserved [5507 - 6103] MW:21150.73	1.01541e-11	2.64	30.2361	14.1414	21137.1		9 (9 0 0 0 0)		0.91
51	Tc00.1047053508989.9 nucleoside phosphorylase, putative [803 - 1] MW:28926.13	1.09479e-11	5.59	70.2432	29.2135	28907.7		16 (16 0 0 0 0)		0.58
52	Tc00.1047053510965.5 elongation factor 2, putative [519 - 1] MW:19113.80	1.2178e-11	4.36	50.3497	39.8844	19101.8		16 (16 0 0 0 0)		1.21
53	Tc00.1047053510573.10 actin, putative [1 - 867] MW:32351.04	1.24456e-11	4.78	50.3038	26.0417	32330.2		10 (9 1 0 0 0)		0.42
54	Tc00.1047053463451.10 hypothetical protein, conserved [1993 - 1229] MW:28160.21	1.39344e-11	0.97	10.228	5.90551	28142.4		1 (1 0 0 0 0)		0.01
55	Tc00.1047053506529.508 glucose-6-phosphate isomerase, glycosomal, putative [131145 - 129319] MW:68365.91	1.4268e-11	4.85	60.2821	10.3618	68323.1		7 (7 0 0 0 0)		0.16
56	Tc00.1047053506753.130 hypothetical protein, conserved [20565 - 20939] MW:14035.78	1.56064e-11	5.07	60.3177	49.1936	14027.1		13 (13 0 0 0 0)		0.44
57	Tc00.1047053506559.410 hypothetical protein, conserved [90845 - 89724] MW:42106.91	1.60261e-11	8.54	110.277	38.0697	42080.3		20 (20 0 0 0 0)		1.04
58	Tc00.1047053511491.100 phosphatase 2C, putative [24205 - 23057] MW:41452.74	1.75682e-11	1.85	20.2514	9.42408	41426.1		2 (2 0 0 0 0)		0.04
59	Tc00.1047053508169.20 elongation factor 2, putative [3779 - 1239] MW:94189.98	1.79791e-11	11.37	150.294	20.6856	94129.9		32 (32 0 0 0 0)		1.01
60	Tc00.1047053506529.420 alanine aminotransferase, putative; glutamic--alanine transaminase, putative; glutamic--pyruvic transaminase, putative [101456 - 99975] MW:54421.41	2.31615e-11	3.44	50.2823	11.9675	54386.6		8 (8 0 0 0 0)		0.36
61	Tc00.1047053506581.14 peptidyl-prolyl cis-trans isomerase, putative [2177 - 1848] MW:12010.82	2.43794e-11	0.97	10.2475	12.844	12003.1		1 (1 0 0 0 0)		0.04
62	Tc00.1047053510741.10 cystathione gamma lyase, putative [3 - 656] MW:23746.44	2.6199e-11	0.98	10.2622	7.37327	23731.2		3 (3 0 0 0 0)		0.38
63	Tc00.1047053506591.20 U-box domain protein, putative [5013 - 3196] MW:67817.54	2.6612e-11	2.02	22.2366	5.45455	67774.2		3 (2 0 0 0 1)		0.02
64	Tc00.1047053506749.20 flagellar calcium-binding protein, putative [6270 - 5635] MW:23818.84	3.08031e-11	5.7	70.297	27.9621	23804		25 (25 0 0 0 0)		0.87
65	Tc00.1047053507875.20 glutamate dehydrogenase, putative [5853 - 7103] MW:45221.69	3.1084e-11	8.26	108.262	25	45192.9		18 (17 1 0 0 0)		0.62
66	Tc00.1047053511627.110 heat shock protein DnaJ, putative [14309 - 15508] MW:44203.97	3.15148e-11	1.81	20.2589	6.51629	44176.2		3 (3 0 0 0 0)		0.08
67	Tc00.1047053509003.40 calpain-like cysteine peptidase, putative [5328 - 5729] MW:15403.41	3.15736e-11	0.96	10.2617	11.2782	15393.6		6 (6 0 0 0 0)		0.11
68	Tc00.1047053506679.70 eukaryotic translation initiation factor 6 (eIF-6), putative [17240 - 18148] MW:33170.77	3.67817e-11	1.93	20.2865	13.5762	33149.9	eIF-6	3 (3 0 0 0 0)		0.07
69	Tc00.1047053511229.50 S-adenosylhomocysteine hydrolase, putative [6258 - 4945] MW:48420.31	3.9253e-11	9.43	120.271	21.0526	48389.6		27 (27 0 0 0 0)		1.10
70	Tc00.1047053508625.10 elongation factor 2, putative [3 - 467] MW:17038.47	4.36085e-11	4.38	50.2447	58.4416	17027.7		13 (13 0 0 0 0)		0.60
71	Tc00.1047053511825.80 I/6 autoantigen, putative [14160 - 13513] MW:23119.12	4.36085e-11	0.98	10.3034	7.44186	23104.6		2 (2 0 0 0 0)		0.02
72	Tc00.1047053508461.80 TcPGFS prostaglandin F2alpha synthase [19350 - 18211] MW:42237.84	4.42935e-11	1.94	20.2976	8.17942	42211.6		7 (7 0 0 0 0)		0.80
73	Tc00.1047053509611.180 peptide methionine sulfoxide reductase, putative; peptide	4.43612e-11	5.33	58.2461	29.3785	19952.3		20 (15 5 0 0 0)		0.57
74	Tc00.1047053508535.50 tyrosine aminotransferase [12586 - 12191] MW:14778.08	4.58555e-11	1.67	20.2815	24.4275	14768.5		9 (9 0 0 0 0)		0.56
75	Tc00.1047053511067.30 transketolase, putative [10179 - 8575] MW:57870.57	4.59954e-11	2.84	30.3451	9.55056	57834.3		9 (9 0 0 0 0)		0.48
76	Tc00.1047053508323.100 I/6 autoantigen, putative [16882 - 16235] MW:23225.20	5.03719e-11	1.19	20.2778	7.44186	23210.7		3 (3 0 0 0 0)		0.04
77	Tc00.1047053503477.20 transaldolase, putative [4347 - 5342] MW:36446.59	5.55533e-11	0.98	10.2908	7.25075	36424.1		1 (1 0 0 0 0)		0.03
78	Tc00.1047053508601.141 dipeptidyl-peptidase, putative [24517 - 26490] MW:74450.55	5.72431e-11	6.71	80.2844	12.462	74403.1		14 (13 1 0 0 0)		0.31
79	Tc00.1047053505999.90 phosphoglycerate kinase, putative [19726 - 18467] MW:44487€Œ	6.04727e-11	12.61	140.293	43.1981	44459.1		30 (30 0 0 0 0)		1.29
80	Tc00.1047053504045.110 urocanate hydratase, putative [20483 - 18456] MW:74770.01	7.71394e-11	0.99	10.3149	2.37037	74722.3		1 (1 0 0 0 0)		0.11
81	Tc00.1047053508153.640 inosine-adenosine-guanosine-nucleoside hydrolase, putative [127121 - 128101] MW:36317.64	7.71971e-11	0.98	10.3532	7.36196	36293.9		1 (1 0 0 0 0)		0.02
82	Tc00.1047053508271.10 phenylalanyl-tRNA synthetase, putative [3536 - 1659] MW:70792.84	8.06089e-11	3.31	40.2392	8.48	70747.4		6 (6 0 0 0 0)		0.11
83	Tc00.1047053510099.120 D-isomer specific 2-hydroxyacid dehydrogenase-protein, putative [22418 - 23440] MW:38509.90	8.618e-11	3.64	40.2896	10	38485.6		49 (49 0 0 0 0)		1.01
84	Tc00.1047053508387.20 methylthioadenosine phosphorylase, putative [1176 - 2099] MW:33123.70	8.73124e-11	5.49	70.2976	33.2248	33102.7		14 (14 0 0 0 0)		0.98
85	Tc00.1047053511163.10 seryl-tRNA synthetase, putative [1 - 684] MW:25713.21	9.31788e-11	2.46	38.2623	22.9075	25696.3		4 (3 1 0 0 0)		0.07
86	Tc00.1047053504427.250 ubiquitin-activating enzyme E1, putative [59820 - 56704] MW:114361.92	9.83891e-11	3.14	40.189	4.72062	114290		6 (6 0 0 0 0)		0.12
87	Tc00.1047053507625.120 hypothetical protein, conserved [27287 - 26841] MW:16943.54	1.03444e-10	0.98	10.2683	8.78378	16932.8		1 (1 0 0 0 0)		0.00
88	Tc00.1047053506777.80 seryl-tRNA synthetase, putative [17907 - 16474] MW:53377.89	1.14382e-10	1.74	20.212	5.87002	53343.6		6 (6 0 0 0 0)		0.20
89	Tc00.1047053505999.90 phosphoglycerate kinase, putative [19726 - 18467] MW:44487.39	1.14831e-10	0.96	10.2469	5.96659	44459.1		1 (1 0 0 0 0)		0.02
90	Tc00.1047053504017.79 glycyl-tRNA synthetase, putative [13716 - 14698] MW:37052.33	1.2114e-10	0.98	10.2867	4.89297	37028.7		2 (2 0 0 0 0)		0.05
91	Tc00.1047053508445.20 iron superoxide dismutase, putative [2634 - 3257] MW:23354.25	1.21373e-10	1.91	20.2819	10.628	23339.6		10 (10 0 0 0 0)		0.26
92	Tc00.1047053508989.9 nucleoside phosphorylase, putative [803 - 1] MW:28926.13	1.27103e-10	0.98	10.2758	4.86891	28907.7		1 (1 0 0 0 0)		0.05
93	Tc00.1047053511277.290 aconitase, putative [75290 - 77986] MW:98706.34	1.2738e-10	0.97	10.2766	2.78396	98644.2		1 (1 0 0 0 0)		0.03
94	Tc00.1047053506605.120 hypothetical protein, conserved [27194 - 26592] MW:22283.Àq4	1.28226e-10	3.01	40.228	18	22269.3		4 (4 0 0 0 0)		0.06
95	Tc00.1047053510127.79 actin, putative [20204 - 21228] MW:38096.46	1.29399e-10	3.52	40.3679	14.3695	38071.9		15 (15 0 0 0 0)		0.21
96	Tc00.1047053508989.9 nucleoside phosphorylase, putative [803 - 1] MW:28926.13	1.42686e-10	0.97	10.2362	5.24345	28907.7		1 (1 0 0 0 0)		0.03
97	Tc00.1047053505807.180 2-hydroxy-3-oxopropionate reductase, putative [32864 - 31956] MW:31930.94	1.55274e-10	4.47	50.2628	21.8543	31910.5		6 (6 0 0 0 0)		0.13
98	Tc00.1047053510039.40 nitrilase, putative [10192 - 11022] MW:30860.13	1.57806e-10	3.52	40.2212	21.0145	30840.2		7 (7 0 0 0 0)		0.17
99	Tc00.1047053508413.68 kinetoplastid membrane protein KMP-11 [15989 - 16264] MW:10883.24	1.62182e-10	4.79	50.2751	41.7582	10876.3		16 (16 0 0 0 0)		0.48
100	Tc00.1047053510347.29 hypothetical protein, conserved [6534 - 6274] MW:9873.33	1.78904e-10	0.97	10.3654	20.9302	9867.05		2 (2 0 0 0 0)		0.20
101	Tc00.1047053504001.10 hypothetical protein, conserved [5104 - 4736] MW:13464.34	1.99449e-10	2.63	30.2701	20.4918	13456.1		5 (5 0 0 0 0)		0.04
102	Tc00.1047053506405.10 phosphomannomutase-like protein, putative [4802 - 3045] MW:65055.95	2.05262e-10	4.49	50.2537	10.2564	65014.9		9 (9 0 0 0 0)		0.22
103	Tc00.1047053503555.30 trypanothione reductase, putative [2956 - 4434] MW:53868.78	2.07249e-10	1.67	20.2793	4.6748	53834.6		3 (3 0 0 0 0)		0.03
104	Tc00.1047053508601.119 ribose 5-phosphate isomerase, putative [20544 - 21023] MW:17327.80	2.39034e-10	3.21	40.2815	31.4465	17316.9		8 (8 0 0 0 0)		0.16
105	Tc00.1047053506931.10 haloacid dehalogenase-like hydrolase, putative [2981 - 2046] MW:34734.44	2.5541e-10	1.95	20.2796	8.36013	34712.4		5 (5 0 0 0 0)		0.13
106	Tc00.1047053509199.24 ribose 5-phosphate isomerase, putative [3653 - 3174] MW:17361.88	2.60412e-10	1.84	20.2396	14.4654	17350.9		6 (6 0 0 0 0)		0.13
107	Tc00.1047053507081.130 hypothetical protein, conserved [29073 - 29909] MW:29932.28	2.74355e-10	1.95	20.2645	13.3094	29913.2		4 (4 0 0 0 0)		0.11
108	Tc00.1047053511585.70 heat shock protein 70 (HSP70), putative [14297 - 16948] MW:96943.95	2.85366e-10	7.91	100.264		96884.5	HSP70	22 (22 0 0 0 0)		0.92
109	Tc00.1047053509099.50 trypanothione synthetase, putative [15626 - 13683] MW:73565.98	2.86847e-10	5.65	70.2872	14.2195	73519.9		11 (11 0 0 0 0)		0.28
110	Tc00.1047053511277.290 aconitase, putative [75290 - 77986] MW:98706.34	3.03592e-10	3.53	40.2999	4.34298	98644.2		5 (5 0 0 0 0)		0.17
111	Tc00.1047053506925.120 eukaryotic initiation factor 5a, putative [29151 - 29654] MW:18015.14	3.04436e-10	3.09	40.219	24.5509	18003.8		5 (5 0 0 0 0)		0.15
112	Tc00.1047053510751.4 aminopeptidase P, putative [1190 - 1] MW:44412.77	3.12438e-10	1.29	20.2406	7.07071	44384		3 (3 0 0 0 0)		0.10
113	Tc00.1047053506513.110 peptidase T, putative; aminotripeptidase, putative [22072 - 20813] MW:46473.97	3.33953e-10	1.52	20.2512	7.63723	46444.7		3 (3 0 0 0 0)		0.06
114	Tc00.1047053510837.20 glutamamyl carboxypeptidase, putative; metallo-peptidase, clan MH, family M18, putative [2576 - 1386] MW:43534.44	3.39794e-10	0.97	10.2277	4.0404	43506.7		2 (2 0 0 0 0)		0.02
115	Tc00.1047053510579.70 nascent polypeptide associated complex subunit, putative [13875 - 14420] MW:19565.93	3.48961e-10	1.89	20.3	17.1271	19553.9		2 (2 0 0 0 0)		0.02
116	Tc00.1047053506227.150 protein kinase A regulatory subunit, putative [31527 - 30016] MW:56752.18	3.86522e-10	1.02	12.2332	5.76541	56716.8		2 (1 0 0 0 1)		0.03
117	Tc00.1047053508041.10 S-phase kinase-associated protein, putative; SKP1 family protein, putative; cyclin A/CDK2-associated protein, putative [558 - 10] MW:21228.12	3.90828e-10	0.97	10.2484	7.14286	21214.5		1 (1 0 0 0 0)		0.00
118	Tc00.1047053506355.10 hexose transporter, putative [1529 - 3163] MW:58632.79	3.94635e-10	0.98	10.2697	2.94118	58594.3		4 (4 0 0 0 0)		0.19
119	Tc00.1047053506323.30 retrotransposon hot spot (RHS) protein, putative [7379 - 10168] MW:106345.53	4.0706e-10	22.27	324.305	2.47578	106279	RHS	52 (22 20 7 2 1)		1.71
120	Tc00.1047053508299.80 threonyl-tRNA synthetase, putative [22096 - 19646] MW:92645.39	4.10018e-10	6.75	84.2994	15.4412	92587.6		10 (8 1 1 0 0)		0.17
121	Tc00.1047053510795.10 2.6.1.5 tyrosine aminotransferase [3234 - 1984] MW:46267.98	4.29355e-10	1.88	20.2219	6.00962	46238.5		5 (5 0 0 0 0)		0.06
122	Tc00.1047053506363.70 aminoacylase, putative; N-acyl-L-amino acid amidohydrolase, putative [11434 - 12624] MW:42794.05	4.44127e-10	1.84	20.299	8.58586	42767		4 (4 0 0 0 0)		0.15
123	Tc00.1047053507617.9 TcPGFS prostaglandin F2alpha synthase [3411 - 4179] MW:28212.17	5.13772e-10	11.3	140.272	44.9219	28194.5		36 (36 0 0 0 0)		1.21
124	Tc00.1047053511727.140 phenylalanyl-tRNA synthetase alpha chain, putative [30417 - 28927] MW:57023.21	5.27263e-10	0.97	10.2702	2.62097	56987		1 (1 0 0 0 0)		0.02
125	Tc00.1047053503521.50 UTP-glucose-1-phosphate uridylyltransferase 2, putative [8419 - 6971] MW:53469.99	5.29418e-10	2.27	28.2567	7.67635	53436.4		4 (3 1 0 0 0)		0.51
126	Tc00.1047053511281.40 diphosphomevalonate decarboxylase, putative [6379 - 7521] MW:42084.00	5.65581e-10	0.98	10.2909	4.21053	42057.1		2 (2 0 0 0 0)		0.08
127	Tc00.1047053503477.20 transaldolase, putative [4347 - 5342] MW:36446.59	5.89125e-10	0.97	10.2732	5.13595	36424.1		1 (1 0 0 0 0)		0.02
128	Tc00.1047053426435.9 fatty acid desaturase, putative [3 - 362] MW:13485.47	5.92505e-10	0.95	10.1893	11.7647	13477.1		1 (1 0 0 0 0)		0.00
129	Tc00.1047053508851.180 14-3-3 protein, putative [31447 - 30659] MW:29964.97	5.95597e-10	4.07	50.2741	19.084	29946.3		13 (13 0 0 0 0)		0.44
130	Tc00.1047053506321.290 stress-induced protein sti1, putative [52133 - 53803] MW:63110.43	6.48277e-10	0.93	10.1748	2.8777	63070.8		1 (1 0 0 0 0)		0.02
131	Tc00.1047053506517.149 hypothetical protein, conserved [25298 - 25005] MW:10952.44	6.85001e-10	1.92	20.2554	25.7732	10945.6		3 (3 0 0 0 0)		0.09
132	Tc00.1047053411235.9 alpha tubulin, putative [257 - 1612] MW:49799.18	7.22652e-10	9.27	120.323	24.1685	49767.6		36 (36 0 0 0 0)		2.22
133	Tc00.1047053505763.19 P-type H+-ATPase, putative [3558 - 5494] MW:70750.00	7.37064e-10	0.89	10.1717	2.0155	70704.6		1 (1 0 0 0 0)		0.01
134	Tc00.1047053510795.10 2.6.1.5 tyrosine aminotransferase [3234 - 1984] MW:46267.98	8.64975e-10	0.97	10.2514	3.60577	46238.5		2 (2 0 0 0 0)		0.00
135	Tc00.1047053506367.30 hypothetical protein, conserved [3962 - 2967] MW:37619.39	9.32239e-10	9.27	108.344	40.7855	37596.2		28 (26 2 0 0 0)		1.42
136	Tc00.1047053506583.30 ubiquitin-like protein, putative [2425 - 3321] MW:32668.76	9.33493e-10	1.68	20.2648	5.7047	32648		2 (2 0 0 0 0)		0.02
137	Tc00.1047053508989.9 nucleoside phosphorylase, putative [803 - 1] MW:28926.13	9.5819e-10	0.96	10.1834	5.24345	28907.7		1 (1 0 0 0 0)		0.08
138	Tc00.1047053508999.190 calpain-like cysteine peptidase, putative; cysteine peptidase, Clan CA, family C2, putative [59404 - 61917] MW:95766.56	1.02617e-09	2.59	30.2883	4.6595	95706.6		4 (4 0 0 0 0)		0.03
139	Tc00.1047053506585.40 glucose-regulated protein 78, putative [3358 - 5313] MW:71315.66	1.11465e-09	0.95	8.22465	2.45776	71272		3 (0 3 0 0 0)		0.42
140	Tc00.1047053506941.170 ADP-ribosylation factor-like protein, putative [41113 - 40556] MW:20568.16	1.19486e-09	1.57	20.2586	8.10811	20555.5		3 (3 0 0 0 0)		0.12
141	Tc00.1047053503893.90 hypothetical protein, conserved [12205 - 12549] MW:12682.58	1.24822e-09	2.38	30.267	28.0702	12674.6		6 (6 0 0 0 0)		0.24
142	Tc00.1047053504199.20 hypothetical protein, conserved [6881 - 6423] MW:16360.48	1.29235e-09	0.96	10.2299	11.1842	16350.4		1 (1 0 0 0 0)		0.03
143	Tc00.1047053511815.4 proteasome regulatory ATPase subunit 5, putative [435 - 1] MW:16451.37	1.31641e-09	0.96	10.2086	10.3448	16441.5		1 (1 0 0 0 0)		0.03
144	Tc00.1047053503687.40 CYP40 40 kDa cyclophilin, putative; PPIase, putative; rotamase, putative; peptidyl-prolyl cis-trans isomerase, putative [5312 - 6376] MW:38349.30	1.45876e-09	2.52	30.2516	8.75706	38325.2		4 (4 0 0 0 0)		0.07
145	Tc00.1047053503539.30 GTP-binding nuclear protein rtb2, putative [3660 - 4502] MW:31840.76	1.55511e-09	1.37	20.2443	7.85714	31820.5		2 (2 0 0 0 0)		0.07
146	Tc00.1047053510155.180 eukaryotic initiation factor 4a, putative [55252 - 56568] MW:49801.84	1.56368e-09	6.72	80.2764	19.863	49770.7		13 (13 0 0 0 0)		0.48
147	Tc00.1047053506563.210 calpain-like cysteine peptidase, putative; cysteine peptidase, Clan CA, family C2, putative [44536 - 42458] MW:78284.50	1.60951e-09	1.7	20.2432	3.17919	78234.3		3 (3 0 0 0 0)		0.07
148	Tc00.1047053508415.40 ARF1 ADP-ribosylation factor 1, putative [3548 - 4096] MW:20676.75	1.62246e-09	1.63	20.2102	14.2857	20663.7		2 (2 0 0 0 0)		0.06
149	Tc00.1047053510445.50 S-adenosylmethionine synthetase, putative [5009 - 6193] MW:43494.32	1.66641e-09	3.46	40.2521	10.9137	43467		9 (9 0 0 0 0)		0.25
150	Tc00.1047053504109.90 ubiquitin carboxyl-terminal hydrolase, putative; cysteine peptidase, Clan CA, family C12, putative [20292 - 21002] MW:26136.85	1.72655e-09	0.93	10.2118	6.77966	26120.2		1 (1 0 0 0 0)		0.04
151	Tc00.1047053487507.10 tryparedoxin peroxidase, putative [1515 - 916] MW:22403.81	1.82284e-09	6.77	80.2584	43.2161	22389.2		22 (22 0 0 0 0)		1.11
152	Tc00.1047053504001.20 hypothetical protein, conserved [5805 - 5452] MW:12958.70	1.91109e-09	0.97	10.2184	12.8205	12950.9		1 (1 0 0 0 0)		0.01
153	Tc00.1047053504045.110 urocanate hydratase, putative [20483 - 18456] MW:74770.01	1.98939e-09	9.04	110.233	18.5185	74722.3		16 (16 0 0 0 0)		0.68
154	Tc00.1047053510073.50 elongation factor 1-gamma (EF-1-gamma), putative [14302 - 13211] MW:40011.61	2.18494e-09	0.98	10.3371		39987	EF-1-gamma	2 (2 0 0 0 0)		0.01
155	Tc00.1047053508989.9 nucleoside phosphorylase, putative [803 - 1] MW:28926.13	2.40043e-09	0.87	10.1909	5.24345	28907.7		1 (1 0 0 0 0)		0.09
156	Tc00.1047053509671.80 60S ribosomal protein L5, putative [15804 - 14875] MW:34852.17	2.73196e-09	4.03	50.2947	13.2686	34830.7		7 (7 0 0 0 0)		0.13
157	Tc00.1047053510407.90 serine hydroxymethyltransferase, putative [18278 - 16893] MW:50592.02	2.7386e-09	1.84	20.278	6.50759	50559.8		2 (2 0 0 0 0)		0.04
158	Tc00.1047053506135.9 heat shock 70 kDa protein, putative [819 - 1] MW:30147.22	2.76026e-09	1.55	20.2403	9.52381	30128.4		4 (4 0 0 0 0)		0.09
159	Tc00.1047053511519.9 hypothetical protein, conserved [1221 - 1] MW:45588.96	2.87145e-09	0.97	10.2618	3.6855	45559.9		1 (1 0 0 0 0)		0.03
160	Tc00.1047053487507.10 tryparedoxin peroxidase, putative [1515 - 916] MW:22403.81	2.8788e-09	0.98	10.2691	7.03518	22389.2		1 (1 0 0 0 0)		0.11
161	Tc00.1047053511523.20 hypothetical protein, conserved [5308 - 4958] MW:13118.80	3.2308e-09	0.95	10.2216	14.6552	13110.5		1 (1 0 0 0 0)		0.01
162	Tc00.1047053509107.9 hypothetical protein, conserved [1749 - 1] MW:64713.86	3.24994e-09	2.7	30.1619	4.45969	64671.6		4 (4 0 0 0 0)		0.00
163	Tc00.1047053506391.10 CALA2 calmodulin [799 - 1248] MW:16824.54	3.34766e-09	2.94	38.2827	27.5168	16813.8		6 (4 2 0 0 0)		0.34
164	Tc00.1047053510119.9 elongation factor 1-alpha (EF-1-alpha), putative [1167 - 1] MW:42777.96	3.44811e-09	3.71	50.2521	16.7095	42751	EF-1-alpha	8 (8 0 0 0 0)		0.20
165	Tc00.1047053507165.50 cysteine synthase, putative [4634 - 5632] MW:35194.41	3.54493e-09	0.92	10.226	8.43374	35172.2		1 (1 0 0 0 0)		0.01
166	Tc00.1047053508799.240 aminopeptidase, putative; metallo-peptidase, clan MF, family M17, putative [59268 - 60830] MW:55891.67	3.56635e-09	6.84	76.2658	20.3846	55856.3		18 (17 0 1 0 0)		0.46
167	Tc00.1047053504017.10 basic transcription factor 3a, putative [78 - 473] MW:15099.28	4.05185e-09	0.98	10.269	12.2137	15089.7		2 (2 0 0 0 0)		0.04
168	Tc00.1047053508707.200 nucleoside diphosphate kinase, putative [55527 - 55066] MW:16878.29	4.0569e-09	5.43	60.2867	48.366	16867.7		22 (22 0 0 0 0)		1.26
169	Tc00.1047053509647.70 guanylate kinase, putative [13413 - 12793] MW:23367.43	5.37125e-09	1.67	14.2565	14.0777	23352.9		3 (2 0 0 1 0)		0.05
170	Tc00.1047053505183.30 malic enzyme, putative [7758 - 6061] MW:62673.80	6.02597e-09	1.57	20.2264	4.42478	62634.6		2 (2 0 0 0 0)		0.04
171	Tc00.1047053511211.120 activated protein kinase C receptor, putative; guanine nucleotide-binding protein beta subunit-like protein, putative [24386 - 23430] MW:35031.27	6.20847e-09	3.45	42.294	14.1509	35009.2		5 (4 0 0 0 1)		0.25
172	Tc00.1047053504433.10 ADP-ribosylation factor 3, putative [577 - 41] MW:20144.01	6.46044e-09	2.44	30.2754	21.3483	20131.5		5 (5 0 0 0 0)		0.10
173	Tc00.1047053509679.9 leucyl-tRNA synthetase, putative [808 - 1] MW:31003.54	7.12937e-09	0.96	10.2278	5.94796	30983.7		2 (2 0 0 0 0)		0.00
174	Tc00.1047053507559.80 deoxyribose-phosphate aldolase, putative [13319 - 14143] MW:29351.02	7.75505e-09	1.81	20.283	8.75912	29332.2		4 (4 0 0 0 0)		0.10
175	Tc00.1047053507831.60 heat shock protein, putative [18266 - 20764] MW:93525.98	9.00816e-09	8.92	100.243	15.1442	93467.7		14 (14 0 0 0 0)		0.25
176	Tc00.1047053511523.20 hypothetical protein, conserved [5308 - 4958] MW:13118.80	9.31961e-09	0.95	10.2313	14.6552	13110.5		1 (1 0 0 0 0)		0.01
177	Tc00.1047053503479.30 adenylate kinase, putative [3507 - 4289] MW:29341.44	9.68777e-09	3.79	40.3083	24.6154	29323.3		7 (7 0 0 0 0)		0.16
178	Tc00.1047053503849.60 NADH-dependent fumarate reductase, putative [17748 - 15379] MW:85491.21	1.05341e-08	1.78	20.1958	3.04182	85437.9		2 (2 0 0 0 0)		0.03
179	Tc00.1047053510437.40 cytosolic malate dehydrogenase, putative [3409 - 4407] MW:35508.63	1.06763e-08	6.05	80.2386	28.012	35486.2		12 (12 0 0 0 0)		0.41
180	Tc00.1047053510299.10 hypothetical protein, conserved [50 - 997] MW:35312.51	1.28188e-08	0.98	10.2936	5.07937	35290.3		2 (2 0 0 0 0)		0.01
181	Tc00.1047053506983.39 calpain-like cysteine peptidase, putative [6212 - 6556] MW:12847.52	1.4254e-08	8.56	110.256	40.3509	12839.4		30 (30 0 0 0 0)		2.01
182	Tc00.1047053504003.60 chaperonin/T-complex protein 1 gamma subunit, putative [11888 - 10221] MW:60668.83	1.49722e-08	1.67	20.1936	3.78378	60630.5		2 (2 0 0 0 0)		0.01
183	Tc00.1047053509937.180 tyrosyl-tRNA synthetase, putative [41589 - 43661] MW:76901.36	1.80592e-08	0.95	10.2435	2.17391	76852.8		2 (2 0 0 0 0)		0.03
184	Tc00.1047053436521.9 mevalonate kinase, putative [758 - 1843] MW:39114.62	1.98347e-08	1.39	20.1836	5.52486	39089.7		2 (2 0 0 0 0)		0.02
185	Tc00.1047053508637.90 phosphoglucomutase, putative [25519 - 23717] MW:65899.63	1.99919e-08	2.06	28.245	8.66667	65858.6		3 (2 1 0 0 0)		0.10
186	Tc00.1047053506817.30 ribosomal protein L27, putative [10940 - 11341] MW:15512.30	2.20794e-08	2.52	30.1631	14.2857	15502.6		5 (5 0 0 0 0)		0.03
187	Tc00.1047053508153.180 aspartyl aminopeptidase, putative; metallo-peptidase, clan MH, family M20, putative [33449 - 34801] MW:49497.49	2.22275e-08	0.98	10.2609	3.55556	49466.3		1 (1 0 0 0 0)		0.02
188	Tc00.1047053510105.230 glyceraldehyde 3-phosphate dehydrogenase, cytosolic, putative [56383 - 55367] MW:36428.78	2.24165e-08	1.75	20.2021	8.57988	36405.8		5 (5 0 0 0 0)		0.12
189	Tc00.1047053511277.290 aconitase, putative [75290 - 77986] MW:98706.34	2.24437e-08	0.94	10.1782	1.3363	98644.2		1 (1 0 0 0 0)		0.02
190	Tc00.1047053511229.110 glycyl-tRNA synthetase, putative [16546 - 14675] MW:70095.81	2.3482e-08	2.44	30.1966	5.939	70051.8		5 (5 0 0 0 0)		0.09
191	Tc00.1047053507993.330 diphosphomevalonate decarboxylase, putative [72311 - 73453] MW:42119.00	2.87138e-08	1.93	20.2673	9.21053	42092.1		4 (4 0 0 0 0)		0.14
192	Tc00.1047053507091.50 aspartate carbamoyltransferase, putative [10183 - 9200] MW:35973.64	3.10127e-08	2.39	30.2272	12.2324	35950.7		5 (5 0 0 0 0)		0.05
193	Tc00.1047053506795.80 proline racemase; B-cell mitogen precursor, putative [21686 - 20622] MW:38413.88	3.31943e-08	1.73	20.2392	9.32203	38389.5		2 (2 0 0 0 0)		0.07
194	Tc00.1047053510265.10 quinone oxidoreductase, putative [2175 - 1171] MW:36020.86	3.3681e-08	2.38	30.276	8.98204	35998.1		7 (7 0 0 0 0)		0.36
195	Tc00.1047053506405.149 ribosomal protein L21E (60S), putative [28909 - 28430] MW:18069.16	3.59076e-08	1.86	20.2152	15.7233	18057.8	60S	3 (3 0 0 0 0)		0.05
196	Tc00.1047053507913.20 phosphomevalonate kinase-like protein, putative [1396 - 2826] MW:51567.49	4.0537e-08	2.84	30.2312	8.82353	51535.1		4 (4 0 0 0 0)		0.05
197	Tc00.1047053509247.50 methionyl-tRNA synthetase, putative [16016 - 18313] MW:86116.34	4.76308e-08	2.44	36.2091	6.53595	86062		4 (3 0 1 0 0)		0.16
198	Tc00.1047053507039.10 iron superoxide dismutase, putative [3 - 344] MW:12733.24	4.99437e-08	2.55	30.296	61.9469	12725.2		5 (5 0 0 0 0)		0.08
199	Tc00.1047053510533.130 hypothetical protein, conserved [33336 - 32236] MW:39823.31	5.03115e-08	0.92	10.1543	5.19126	39798.4		1 (1 0 0 0 0)		0.00
200	Tc00.1047053508303.4 ubiquitin-conjugating enzyme E2, putative [793 - 347] MW:16767.06	5.58336e-08	1.81	20.2821	23.6486	16756.5		2 (2 0 0 0 0)		0.07
201	Tc00.1047053508409.210 HIP Hsc70-interacting protein, putative [39222 - 38086] MW:41608.10	5.97068e-08	1.3	20.2433	5.55556	41582.3		2 (2 0 0 0 0)		0.03
202	Tc00.1047053506195.170 hypothetical protein, conserved [32025 - 32615] MW:22175.56	6.21249e-08	0.96	10.2179	7.14286	22161.7		1 (1 0 0 0 0)		0.01
203	Tc00.1047053510679.40 hypothetical protein [5224 - 3857] MW:52221.23	6.2505e-08	0.95	10.1714	2.85714	52188.2		1 (1 0 0 0 0)		0.00
204	Tc00.1047053511239.110 hypothetical protein, conserved [27186 - 26584] MW:22227.13	7.07781e-08	0.95	10.2091	7	22213.3		1 (1 0 0 0 0)		0.03
205	Tc00.1047053506679.140 40S ribosomal protein S10, putative [45563 - 46048] MW:18249.59	7.16901e-08	0.95	10.2056	9.31677	18238.3		2 (2 0 0 0 0)		0.00
206	Tc00.1047053506389.79 calmodulin, putative [16471 - 16727] MW:9498.32	7.18048e-08	0.96	10.2552	20	9492.36		1 (1 0 0 0 0)		0.09
207	Tc00.1047053508059.50 hypothetical protein, conserved [11446 - 10742] MW:26764.29	7.44613e-08	0.95	10.2021	5.55556	26747.3		1 (1 0 0 0 0)		0.00
208	Tc00.1047053510145.20 cofilin/actin depolymerizing factor, putative [2746 - 2330] MW:15725.87	7.99606e-08	2.91	30.2507	21.0145	15715.8		8 (8 0 0 0 0)		0.29
209	Tc00.1047053509003.30 calpain-like cysteine peptidase, putative; calpain-like cysteine peptidase, clan CA, family C2, putative [3376 - 3771] MW:14872.85	8.31247e-08	3.38	50.2863	37.4046	14863.4		9 (9 0 0 0 0)		0.29
210	Tc00.1047053510889.120 alanine aminotransferase, putative; glutamic--alanine transaminase, putative; glutamic--pyruvic transaminase, putative [23875 - 22394] MW:54373.42	9.63848e-08	0.97	10.2164	2.23124	54338.6		1 (1 0 0 0 0)		0.00
211	Tc00.1047053508989.9 nucleoside phosphorylase, putative [803 - 1] MW:28926.13	1.04265e-07	0.85	10.1697	5.24345	28907.7		1 (1 0 0 0 0)		0.06
212	Tc00.1047053506885.350 proteasome alpha 1 subunit, putative [83441 - 82689] MW:27499.38	1.04643e-07	1.4	20.226	8.8	27481.8		3 (3 0 0 0 0)		0.05
213	Tc00.1047053511661.60 hypothetical protein, conserved [17387 - 18070] MW:25605.96	1.05388e-07	0.96	10.2264	7.92952	25589.4		1 (1 0 0 0 0)		0.00
214	Tc00.1047053507949.250 hypothetical protein, conserved [49315 - 48248] MW:39238.70	1.1468e-07	0.97	10.2093	3.38028	39212.8		2 (2 0 0 0 0)		0.03
215	Tc00.1047053511277.290 aconitase, putative [75290 - 77986] MW:98706.34	1.22876e-07	0.96	10.1956	1.3363	98644.2		1 (1 0 0 0 0)		0.03
216	Tc00.1047053503781.80 universal minicircle sequence binding protein (UMSBP); zinc finger protein PDZ5 [19579 - 19983] MW:14385.24	1.27972e-07	2.84	30.252	29.8508	14375.4	UMSBP	3 (3 0 0 0 0)		0.01
217	Tc00.1047053506341.20 hypothetical protein, conserved [1374 - 1820] MW:16195.25	1.34559e-07	1.58	20.143	14.1892	16185.1		2 (2 0 0 0 0)		0.02
218	Tc00.1047053509979.150 nitrilase, putative [47149 - 46319] MW:30812.17	1.43087e-07	0.96	10.2253	6.15942	30792.1		1 (1 0 0 0 0)		0.02
219	Tc00.1047053487507.10 tryparedoxin peroxidase, putative [1515 - 916] MW:22403.81	1.62185e-07	0.91	10.203	7.53769	22389.2		1 (1 0 0 0 0)		0.06
220	Tc00.1047053507519.140 adenine phosphoribosyltransferase, putative [21724 - 22431] MW:25883.71	1.67339e-07	0.91	10.1742	6.38298	25867.3		1 (1 0 0 0 0)		0.02
221	Tc00.1047053510663.70 6-phosphogluconate dehydrogenase, decarboxylating, putative [12765 - 11332] MW:52022.98	2.08634e-07	1.81	20.2026	6.49895	51989.9		3 (2 1 0 0 0)		0.10
222	Tc00.1047053503747.10 tyrosine aminotransferase, putative [3 - 650] MW:24049.76	2.32815e-07	1.88	20.2055	15.3488	24034.3		3 (3 0 0 0 0)		0.12
223	Tc00.1047053508461.480 60S ribosomal protein L23, putative [118930 - 119349] MW:14930.54	2.7616e-07	0.96	10.2436	14.3885	14921.2		1 (1 0 0 0 0)		0.02
224	Tc00.1047053510957.9 calpain-like cysteine peptidase, putative [1048 - 1] MW:40307.92	2.78653e-07	2.46	30.2175	8.02292	40283.3		5 (5 0 0 0 0)		0.05
225	Tc00.1047053510901.60 replication factor A, 51kDa subunit, putative [9018 - 10415] MW:51940.74	2.83047e-07	0.95	10.2	3.65591	51908.4		1 (1 0 0 0 0)		0.00
226	Tc00.1047053507657.10 glutamamyl carboxypeptidase, putative; metallo-peptidase, clan MH, family M18, putative [328 - 1518] MW:43494.30	2.86655e-07	1.16	20.2108	8.33333	43466.7		3 (3 0 0 0 0)		0.08
227	Tc00.1047053511517.37 reticulon domain protein, putative [9117 - 8557] MW:21015.96	3.02572e-07	2	28.1937	19.8925	21002.2		6 (2 4 0 0 0)		0.08
228	Tc00.1047053506801.80 CHA cysteine peptidase inhibitor; chagasin [20951 - 21283] MW:12033.55	3.0793e-07	1.79	20.2311	35.4545	12026		4 (4 0 0 0 0)		0.02
229	Tc00.1047053506605.59 adenosine 5'-monophosphoramidase, putative [13122 - 12697] MW:15616.05	3.11674e-07	2.89	40.2429	24.8227	15606		6 (6 0 0 0 0)		0.18
230	Tc00.1047053506211.210 protein kinase, putative; mitogen-activated protein kinase, putative [61046 - 61888] MW:30801.34	3.2862e-07	1.93	20.2163	8.57143	30781.6		4 (4 0 0 0 0)		0.07
231	Tc00.1047053507007.70 hypothetical protein, conserved [18048 - 17521] MW:18995.98	4.09967e-07	0.9	10.1544	5.71429	18983.9		1 (1 0 0 0 0)		0.01
232	Tc00.1047053507671.30 EF-1-beta 25 kDa translation elongation factor 1-beta [3775 - 4443] MW:24451.81	4.12041e-07	2.43	30.2534	13.5135	24436.8		6 (6 0 0 0 0)		0.11
233	Tc00.1047053509683.124 hypothetical protein, conserved [37550 - 36180] MW:50901.40	4.1286e-07	1.46	18.1679	5.92105	50869		3 (1 2 0 0 0)		0.03
234	Tc00.1047053511581.10 fatty acyl CoA synthetase 2, putative [2 - 1039] MW:39132.17	4.27463e-07	0.96	10.1864	2.89855	39106.9		2 (2 0 0 0 0)		0.01
235	Tc00.1047053509449.10 receptor-type adenylate cyclase, putative [4189 - 2768] MW:51350.58	4.60634e-07	0.92	10.1967	3.8055	51318.5		2 (2 0 0 0 0)		0.03
236	Tc00.1047053508999.220 calpain cysteine peptidase, putative; cysteine peptidase, Clan CA, family C2, putative [67317 - 69506] MW:82459.54	4.76371e-07	0.96	10.2404	2.19479	82406.8		1 (1 0 0 0 0)		0.01
237	Tc00.1047053506563.220 calpain-like cysteine peptidase, putative; cysteine peptidase, Clan CA, family C2, putative [46808 - 46227] MW:21937.08	4.83426e-07	0.95	10.1992	6.73575	21922.8		1 (1 0 0 0 0)		0.06
238	Tc00.1047053508461.280 protein kinase A catalytic subunit isoform 2, putative [72649 - 71654] MW:38101.81	5.02442e-07	0.94	10.1862	3.62538	38077.6		1 (1 0 0 0 0)		0.00
239	Tc00.1047053506789.280 methylthioadenosine phosphorylase, putative [63753 - 62830] MW:33176.80	5.134e-07	1.89	20.1942	7.81759	33155.8		7 (7 0 0 0 0)		0.18
240	Tc00.1047053511261.140 60S ribosomal protein L34, putative [36388 - 35873] MW:19608.22	5.20552e-07	0.92	10.2186	9.35673	19596.2		1 (1 0 0 0 0)		0.01
241	Tc00.1047053504199.20 hypothetical protein, conserved [6881 - 6423] MW:16360.48	6.24772e-07	2.32	30.2027	17.7632	16350.4		7 (7 0 0 0 0)		0.37
242	Tc00.1047053508321.50 hypothetical protein, conserved [9692 - 8325] MW:49579.99	6.30209e-07	1.61	20.2249	7.47253	49548.8		2 (2 0 0 0 0)		0.02
243	Tc00.1047053503635.59 40S ribosomal protein S3a, putative [11105 - 10320] MW:29914.53	7.13032e-07	0.97	10.2359	5.74713	29896		2 (2 0 0 0 0)		0.05
244	Tc00.1047053503881.10 kynureninase, putative [4178 - 2781] MW:51650.59	8.12754e-07	1.53	20.1627	4.51613	51618		2 (2 0 0 0 0)		0.04
245	Tc00.1047053441401.10 imidazolonepropienase, putative [1999 - 1271] MW:26280.06	8.2379e-07	2.11	30.2347	14.0496	26263.1		3 (3 0 0 0 0)		0.08
246	Tc00.1047053508989.9 nucleoside phosphorylase, putative [803 - 1] MW:28926.13	9.43708e-07	0.9	10.1564	5.24345	28907.7		1 (1 0 0 0 0)		0.04
247	Tc00.1047053511497.19 amastin, putative [1195 - 1483] MW:10392.79	9.6826e-07	2.08	30.1856	29.1667	10386		3 (3 0 0 0 0)		0.08
248	Tc00.1047053511465.10 proteasome activator protein PA26, putative [1831 - 1124] MW:25568.11	9.97792e-07	0.87	10.1294	3.40426	25552.1		1 (1 0 0 0 0)		0.01
249	Tc00.1047053487507.10 tryparedoxin peroxidase, putative [1515 - 916] MW:22403.81	1.0121e-06	0.97	10.2516	7.03518	22389.2		1 (1 0 0 0 0)		0.07
250	Tc00.1047053508989.9 nucleoside phosphorylase, putative [803 - 1] MW:28926.13	1.06955e-06	0.38	10.1124	5.24345	28907.7		1 (1 0 0 0 0)		0.04
251	Tc00.1047053507993.390 pyruvate kinase 2, putative [90144 - 88645] MW:54673.69	1.1071e-06	3.67	50.2339	13.6273	54639		9 (9 0 0 0 0)		0.09
252	Tc00.1047053509859.10 hypothetical protein, conserved [726 - 1820] MW:40371.60	1.12867e-06	0.95	10.212	4.67033	40346.4		1 (1 0 0 0 0)		0.00
253	Tc00.1047053506905.50 CBS cystathionine beta-synthase; cysteine synthase; serine sulfhydrylase [7587 - 8741] MW:42064.15	1.26606e-06	0.95	10.2161	4.94792	42037.4		2 (2 0 0 0 0)		0.07
254	Tc00.1047053503903.70 hypothetical protein, conserved [10545 - 9574] MW:36810.02	1.46731e-06	0.97	10.1862	4.64396	36786.6		1 (1 0 0 0 0)		0.00
255	Tc00.1047053503477.20 transaldolase, putative [4347 - 5342] MW:36446.59	1.48229e-06	2.3	30.2193	9.96979	36424.1		5 (5 0 0 0 0)		0.12
256	Tc00.1047053506551.10 hypothetical protein, conserved [2880 - 1027] MW:68596.10	1.55736e-06	0.95	10.2349	2.91734	68552.3		1 (1 0 0 0 0)		0.03
257	Tc00.1047053508989.9 nucleoside phosphorylase, putative [803 - 1] MW:28926.13	1.65325e-06	0.94	10.2081	5.24345	28907.7		1 (1 0 0 0 0)		0.05
258	Tc00.1047053411235.9 alpha tubulin, putative [257 - 1612] MW:49799.18	1.69501e-06	0.79	10.1535	3.32594	49767.6		1 (1 0 0 0 0)		0.07
259	Tc00.1047053506411.10 thimet oligopeptidase, putative; metallo-peptidase, clan M	1.75909e-06	3.36	40.2501	6.70554	77530.1		4 (4 0 0 0 0)		0.05
260	Tc00.1047053506503.160 hypothetical protein, conserved [47070 - 45175] MW:71153.58	1.765e-06	0.82	10.1489	3.48653	71109.5		1 (1 0 0 0 0)		0.00
261	Tc00.1047053503477.20 transaldolase, putative [4347 - 5342] MW:36446.59	1.8832e-06	0.97	10.2373	4.22961	36424.1		1 (1 0 0 0 0)		0.04
262	Tc00.1047053511733.90 hypothetical protein, conserved [13740 - 14090] MW:13055.79	1.93528e-06	0.91	10.1612	9.48276	13047.6		1 (1 0 0 0 0)		0.01
263	Tc00.1047053504021.109 40S ribosomal protein S3, putative [31268 - 31912] MW:24143.25	1.94941e-06	1.49	20.1266	9.81308	24127.9		3 (3 0 0 0 0)		0.04
264	Tc00.1047053511531.40 chaperonin alpha subunit, putative [8550 - 6907] MW:59391.48	2.43936e-06	0.92	10.1804	2.01097	59354.7		3 (3 0 0 0 0)		0.01
265	Tc00.1047053509207.50 hypothetical protein, conserved [9369 - 8104] MW:45558.99	2.47565e-06	0.94	10.1922	4.03801	45530.7		1 (1 0 0 0 0)		0.01
266	Tc00.1047053508537.10 glyceraldehyde 3-phosphate dehydrogenase, cytosolic, putative [1876 - 1136] MW:26008.71	2.597e-06	1.93	20.2339	11.7886	25992.4		3 (3 0 0 0 0)		0.10
267	Tc00.1047053504427.110 acetyl-CoA synthetase, putative [19398 - 21431] MW:75217.21	2.90317e-06	1.78	24.17	1.77253	75170		5 (1 1 3 0 0)		0.25
268	Tc00.1047053511907.200 cysteine peptidase inhibitor, putative; chagasin, putative [39628 - 39960] MW:12121.62	3.35605e-06	0.9	10.1487	13.6364	12114		1 (1 0 0 0 0)		0.00
269	Tc00.1047053507993.380 hypothetical protein, conserved [87720 - 87262] MW:16757.25	3.36901e-06	0.96	10.2026	5.92105	16747		1 (1 0 0 0 0)		0.00
270	Tc00.1047053506203.60 hypothetical protein, conserved [15444 - 16892] MW:53205.98	3.387e-06	0.97	10.2534	3.52697	53171.6		1 (1 0 0 0 0)		0.01
271	Tc00.1047053506999.150 vesicle-associated membrane protein, putative [32273 - 32890] MW:23370.79	3.95483e-06	0.92	10.1849	7.80488	23356		1 (1 0 0 0 0)		0.00
272	Tc00.1047053509965.394 amastin, putative [79330 - 78773] MW:20333.70	3.96937e-06	0.74	8.13612	5.94595	20320.4		1 (0 1 0 0 0)		0.01
273	Tc00.1047053506559.350 asparaginyl-tRNA synthetase, putative [78587 - 76350] MW:84542.63	4.05101e-06	6.45	80.2207	14.094	84488.9		10 (10 0 0 0 0)		0.22
274	Tc00.1047053506797.70 lysophospholipase, putative [16829 - 17674] MW:30289.67	4.28159e-06	0.89	10.2329	7.11744	30270.7		2 (2 0 0 0 0)		0.06
275	Tc00.1047053510311.90 quinone oxidoreductase, putative [26860 - 27864] MW:35978.88	4.30613e-06	0.87	10.1707	4.79042	35956.1		2 (2 0 0 0 0)		0.05
276	Tc00.1047053506863.10 alanyl-tRNA synthetase, putative [713 - 3592] MW:106147.73	4.34668e-06	1.72	20.2395	3.12826	106081		2 (2 0 0 0 0)		0.03
277	Tc00.1047053509997.30 tryparedoxin, putative [5251 - 5685] MW:16037.24	4.377e-06	1.77	20.1828	15.9722	16027.1		6 (6 0 0 0 0)		0.70
278	Tc00.1047053506207.50 IgE-dependent histamine-releasing factor, putative [9641 - 10153] MW:19586.75	4.43963e-06	3.6	50.212	28.2353	19574.5		13 (12 1 0 0 0)		0.55
279	Tc00.1047053503613.20 proteasome alpha 7 subunit, putative [5253 - 4510] MW:28048.78	4.7903e-06	0.97	10.2238	4.8583	28031.4		1 (1 0 0 0 0)		0.01
280	Tc00.1047053511439.40 hypothetical protein [4684 - 6051] MW:52083.97	5.16637e-06	0.96	10.2144	2.85714	52050.9		1 (1 0 0 0 0)		0.02
281	Tc00.1047053506263.20 D-isomer specific 2-hydroxyacid dehydrogenase-protein, putative [1872 - 2468] MW:22242.22	5.33408e-06	0.89	10.2312	8.58586	22228.2		11 (11 0 0 0 0)		0.97
282	Tc00.1047053487507.10 tryparedoxin peroxidase, putative [1515 - 916] MW:22403.81	5.35013e-06	0.9	10.1897	7.03518	22389.2		1 (1 0 0 0 0)		0.04
283	Tc00.1047053503995.50 oligopeptidase B, putative; serine peptidase, clan SC, family S9A-like protein, putative [7848 - 9992] MW:80965.61	6.75419e-06	0.94	10.1626	1.40056	80914.3		3 (3 0 0 0 0)		0.03
284	Tc00.1047053509205.120 hypothetical protein, conserved [19375 - 21306] MW:72862.69	6.89694e-06	0.9	10.1943	2.48834	72816.4		2 (2 0 0 0 0)		0.04
285	Tc00.1047053487507.10 tryparedoxin peroxidase, putative [1515 - 916] MW:22403.81	6.93277e-06	0.88	10.18	7.03518	22389.2		1 (1 0 0 0 0)		0.06
286	Tc00.1047053507949.4 cytidine triphosphate synthase, putative [431 - 1] MW:15537.69	7.05546e-06	0.89	10.1349	5.59441	15527.8		2 (2 0 0 0 0)		0.01
287	Tc00.1047053510795.10 2.6.1.5 tyrosine aminotransferase [3234 - 1984] MW:46267.9Àq4	7.11535e-06	0.96	10.2089	3.60577	46238.5		1 (1 0 0 0 0)		0.00
288	Tc00.1047053506963.10 60S ribosomal protein L10a, putative [667 - 5] MW:25145.51	7.55109e-06	1.07	14.1803	15.4545	25129.1		2 (1 0 0 1 0)		0.07
289	Tc00.1047053505071.90 protein phosphatase 2A, regulatory subunit B, putative; phosphotyrosyl phosphate activator protein, putative [17709 - 16588] MW:42313.31	7.8495e-06	0.96	10.2016	3.21716	42286.3		1 (1 0 0 0 0)		0.01
290	Tc00.1047053511589.260 glycyl-tRNA synthetase, putative [43619 - 43230] MW:14337.48	7.86226e-06	0.47	10.1336	13.1783	14328.5		1 (1 0 0 0 0)		0.02
291	Tc00.1047053508505.4 hypothetical protein, conserved [695 - 1] MW:25522.26	8.61604e-06	0.75	10.1666	7.35931	25506.2		2 (2 0 0 0 0)		0.05
292	Tc00.1047053503405.10 glutamine synthetase, putative [1352 - 2617] MW:47716.35	9.42387e-06	0.95	10.2192	3.32542	47686		2 (2 0 0 0 0)		0.02
293	Tc00.1047053504045.110 urocanate hydratase, putative [20483 - 18456] MW:74770.01	9.74493e-06	0.91	10.1585	1.62963	74722.3		1 (1 0 0 0 0)		0.02
294	Tc00.1047053506959.30 ATP-dependent DEAD/H RNA helicase, putative [9103 - 7883] MW:46751.56	1.02522e-05	1.75	20.1653	8.37438	46722.5		2 (2 0 0 0 0)		0.04
295	Tc00.1047053506593.19 ribosomal protein S7, putative [1349 - 1957] MW:23914.17	1.03964e-05	0.98	10.255	6.43564	23899.2		2 (2 0 0 0 0)		0.01
296	Tc00.1047053511911.90 hypothetical protein, conserved [26523 - 25414] MW:41155.74	1.04389e-05	0.91	10.1935	3.25203	41129.7		2 (2 0 0 0 0)		0.01
297	Tc00.1047053503999.50 ubiquitin-conjugating enzyme-like, putative [14741 - 15157] MW:15764.73	1.08023e-05	1.58	20.1376	15.942	15754.8		2 (2 0 0 0 0)		0.02
298	Tc00.1047053508169.69 peptidyl-prolyl cis-trans isomerase, putative [10090 - 9761] MW:11952.74	1.13833e-05	0.93	10.1659	12.844	11945		2 (2 0 0 0 0)		0.06
299	Tc00.1047053503467.9 NADH-dependent fumarate reductase, putative [1764 - 1] MW:64234.01	1.16881e-05	0.94	10.1835	2.04082	64194.2		1 (1 0 0 0 0)		0.01
300	Tc00.1047053509809.39 P-type H+-ATPase, putative [6091 - 6869] MW:28045.78	1.26482e-05	1.46	18.1623	6.56371	28028.3		4 (3 1 0 0 0)		0.07
301	Tc00.1047053508303.65 thioredoxin-like protein, putative [9731 - 8958] MW:29435.62	1.32651e-05	1.73	20.2063	8.94942	29416.7		3 (3 0 0 0 0)		0.02
302	Tc00.1047053504045.110 urocanate hydratase, putative [20483 - 18456] MW:74770.01	1.37134e-05	0.84	10.1707	2.66667	74722.3		1 (1 0 0 0 0)		0.02
303	Tc00.1047053511393.79 hypothetical protein, conserved [15283 - 15630] MW:12485.13	1.45497e-05	0.85	10.1349	9.56522	12477		1 (1 0 0 0 0)		0.00
304	Tc00.1047053506559.470 ribosomal protein L35A, putative [112285 - 111836] MW:16891.75	1.68634e-05	0.88	10.151	8.05369	16881.2		1 (1 0 0 0 0)		0.00
305	Tc00.1047053508643.20 hypothetical protein, conserved [5069 - 3621] MW:53279.08	1.95966e-05	0.96	10.1998	3.52697	53244.6		1 (1 0 0 0 0)		0.01
306	Tc00.1047053487507.10 tryparedoxin peroxidase, putative [1515 - 916] MW:22403.81	1.96133e-05	0.96	10.2121	7.53769	22389.2		1 (1 0 0 0 0)		0.06
307	Tc00.1047053504213.80 threonine synthase, putative [18815 - 16824] MW:73675.20	1.97788e-05	0.79	10.1445	2.5641	73628.4		1 (1 0 0 0 0)		0.00
308	Tc00.1047053503899.119 trypanothione/tryparedoxin dependent peroxidase 2, putative [23303 - 23836] MW:19726.70	1.9823e-05	0.94	10.2534	14.6893	19714.1		1 (1 0 0 0 0)		0.03
309	Tc00.1047053510187.60 glyceraldehyde 3-phosphate dehydrogenase, cytosolic, putative [17205 - 16189] MW:36488.79	2.03185e-05	0.95	10.2236	4.43787	36465.8		2 (2 0 0 0 0)		0.03
310	Tc00.1047053508355.431 chaperonin containing T-complex protein, putative [102056 - 102220] MW:5962.95	2.11967e-05	0.88	10.1313	18.1818	5959.06		3 (3 0 0 0 0)		0.00
311	Tc00.1047053506833.60 UV excision repair RAD23-like protein, putative [8145 - 9230] MW:39041.54	2.14084e-05	0.55	10.106	3.04709	39017.5		1 (1 0 0 0 0)		0.00
312	Tc00.1047053508989.9 nucleoside phosphorylase, putative [803 - 1] MW:28926.13	2.21921e-05	0.97	10.2444	5.24345	28907.7		1 (1 0 0 0 0)		0.05
313	Tc00.1047053506247.230 prolyl oligopeptidase, putative; serine peptidase clan SC, family S9A, putative [41436 - 43529] MW:78307.11	2.25071e-05	0.75	10.1159	2.15208	78258.1		1 (1 0 0 0 0)		0.01
314	Tc00.1047053503611.20 ribosomal protein L24, putative [1976 - 2353] MW:14602.19	2.66177e-05	0.62	10.1187	13.6	14592.9		1 (1 0 0 0 0)		0.01
315	Tc00.1047053511023.10 pyrroline-5-carboxylate synthetase-like protein, putative [2 - 1198] MW:42795.73	2.6636e-05	1.49	30.2043	9.04523	42769.1		3 (3 0 0 0 0)		0.06
316	Tc00.1047053411235.9 alpha tubulin, putative [257 - 1612] MW:49799.18	3.11965e-05	0.95	10.2645	3.32594	49767.6		1 (1 0 0 0 0)		0.21
317	Tc00.1047053511727.129 ribosomal protein L18, putative [28295 - 27756] MW:20778.13	3.16843e-05	0.87	10.1439	7.82123	20765.1		1 (1 0 0 0 0)		0.01
318	Tc00.1047053507769.30 hypothetical protein, conserved [2099 - 1389] MW:26549.41	3.2407e-05	0.78	10.1291	6.77966	26533.4		1 (1 0 0 0 0)		0.01
319	Tc00.1047053504045.110 urocanate hydratase, putative [20483 - 18456] MW:74770.01	3.60755e-05	0.97	10.1717	2.07407	74722.3		1 (1 0 0 0 0)		0.03
320	Tc00.1047053510329.60 RAB GDP dissociation inhibitor alpha, putative [16707 - 18044] MW:49625.95	3.64103e-05	1.83	18.1894	6.51685	49593.6		3 (2 1 0 0 0)		0.05
321	Tc00.1047053510187.70 tyrosine aminotransferase, putative; L-tyrosine:2-oxoglutarate aminotransferase, putative [19469 - 18231] MW:45662.03	3.84296e-05	3.15	40.1796	5.82524	45632.6		4 (4 0 0 0 0)		0.05
322	Tc00.1047053503593.10 eukaryotic translation initiation factor eIF-4E, putative [2367 - 3152] MW:28948.49	3.86475e-05	0.92	10.1601	6.51341	28930.5		1 (1 0 0 0 0)		0.00
323	Tc00.1047053504045.110 urocanate hydratase, putative [20483 - 18456] MW:74770.01	3.86767e-05	0.92	10.161	2.37037	74722.3		1 (1 0 0 0 0)		0.00
324	Tc00.1047053510243.50 adenylate kinase, putative [7829 - 7233] MW:22385.44	4.05744e-05	0.9	10.1775	7.07071	22371.3		1 (1 0 0 0 0)		0.00
325	Tc00.1047053508153.400 serine/threonine protein kinase, putative; protein kinase, putative [76773 - 78275] MW:56331.45	4.17575e-05	0.85	10.1534	2.4	56295.8		2 (2 0 0 0 0)		0.00
326	Tc00.1047053504199.10 hypothetical protein, conserved [4411 - 1634] MW:103465.29	5.5677e-05	0.96	10.1953	1.18919	103401		1 (1 0 0 0 0)		0.00
327	Tc00.1047053508231.20 40S ribosomal protein S12, putative [1819 - 1391] MW:15964.08	6.31236e-05	0.96	10.2776	15.493	15954.1		1 (1 0 0 0 0)		0.01
328	Tc00.1047053508277.160 glutaminyl-tRNA synthetase, putative [29949 - 31664] MW:66263.23	6.65418e-05	0.83	10.1757	2.27671	66221.3		1 (1 0 0 0 0)		0.03
329	Tc00.1047053511579.9 fatty acyl CoA syntetase 1, putative [1296 - 2049] MW:28676.39	6.81142e-05	0.97	10.1996	3.98406	28658.1		2 (2 0 0 0 0)		0.00
330	Tc00.1047053511239.110 hypothetical protein, conserved [27186 - 26584] MW:22227.13	6.88054e-05	0.38	10.108	5.5	22213.3		1 (1 0 0 0 0)		0.02
331	Tc00.1047053511439.40 hypothetical protein [4684 - 6051] MW:52083.97	7.08611e-05	0.93	10.1892	2.85714	52050.9		1 (1 0 0 0 0)		0.02
332	Tc00.1047053507241.30 arginine kinase, putative [7379 - 8452] MW:40197.70	7.70947e-05	0.95	10.2147	3.36135	40172.5		1 (1 0 0 0 0)		0.03
333	Tc00.1047053510187.30 tyrosine aminotransferase [9378 - 8128] MW:46152.85	7.74087e-05	1.73	20.1436	1.68269	46123.5		5 (5 0 0 0 0)		0.20
334	Tc00.1047053503801.20 ribosomal protein S26, putative [2770 - 2432] MW:12762.01	8.08232e-05	0.88	10.159	9.82143	12753.7		2 (2 0 0 0 0)		0.02
335	Tc00.1047053503611.20 ribosomal protein L24, putative [1976 - 2353] MW:14602.19	8.32987e-05	0.75	10.1464	13.6	14592.9		1 (1 0 0 0 0)		0.04
336	Tc00.1047053507529.50 hypothetical protein, conserved [13009 - 15006] MW:72919.90	8.46205e-05	3.41	40.2085	10.5263	72873.8		4 (4 0 0 0 0)		0.10
337	Tc00.1047053509069.30 tubulin binding cofactor A-like protein, putative [2451 - 2831] MW:14463.26	9.31753e-05	0.72	10.1766	8.73016	14454.5		2 (2 0 0 0 0)		0.01
338	Tc00.1047053503713.30 6-phosphogluconolactonase, putative [2014 - 2805] MW:28748.14	9.36042e-05	1.53	20.1454	9.5057	28729.8		3 (3 0 0 0 0)		0.05
339	Tc00.1047053511277.290 aconitase, putative [75290 - 77986] MW:98706.34	9.66267e-05	0.79	10.1283	1.55902	98644.2		1 (1 0 0 0 0)		0.02
340	Tc00.1047053413605.10 kinesin, putative [3 - 2750] MW:104428.72	0.000105809	0.59	8.12573	1.42077	104365		2 (0 2 0 0 0)		0.05
341	Tc00.1047053508625.120 leucine carboxyl methyltransferase, putative [18251 - 19255] MW:38337.19	0.000108853	0.83	10.1512	3.89222	38312.7		1 (1 0 0 0 0)		0.01
342	Tc00.1047053487507.10 tryparedoxin peroxidase, putative [1515 - 916] MW:22403.81	0.000109488	0.86	10.189	7.03518	22389.2		1 (1 0 0 0 0)		0.06
343	Tc00.1047053508535.50 tyrosine aminotransferase [12586 - 12191] MW:14778.08	0.000111587	0.94	10.2206	18.3206	14768.5		1 (1 0 0 0 0)		0.01
344	Tc00.1047053510889.221 glucose-6-phosphate isomerase, glycosomal, putative [53123 - 51297] MW:68328.99	0.000119282	0.85	10.1398	1.64474	68286.1		2 (2 0 0 0 0)		0.03
345	Tc00.1047053510187.20 tyrosine aminotransferase, putative [7613 - 6360] MW:46146.83	0.000125146	2.59	30.1986	5.9952	46116.9		4 (4 0 0 0 0)		0.08
346	Tc00.1047053504213.120 proteasome alpha 3 subunit, putative [31274 - 30414] MW:31927.94	0.000137885	1.52	20.1767	6.99301	31908.1		3 (3 0 0 0 0)		0.05
347	Tc00.1047053510439.61 heat shock 70 kDa protein, putative [7617 - 8723] MW:40856€L	0.000150991	0.91	10.1815	3.79404	40831		1 (1 0 0 0 0)		0.12
348	Tc00.1047053503597.10 homoserine kinase, putative [2042 - 1032] MW:35867.33	0.000153709	0.87	10.1824	8.33333	35844.2		1 (1 0 0 0 0)		0.01
349	Tc00.1047053408437.20 hypothetical protein, conserved [2301 - 2663] MW:13427.11	0.000163121	0.87	10.1494	10	13418.5		1 (1 0 0 0 0)		0.02
350	Tc00.1047053506563.40 beta tubulin, putative [10408 - 9080] MW:49699.87	0.00017194	0.5	10.1366	2.71493	49667.8		1 (1 0 0 0 0)		0.03
351	Tc00.1047053505763.19 P-type H+-ATPase, putative [3558 - 5494] MW:70750.00	0.000178015	0.81	10.1508	2.0155	70704.6		1 (1 0 0 0 0)		0.02
352	Tc00.1047053507895.150 hypothetical protein, conserved [31266 - 30412] MW:30143.20	0.000179415	0.81	10.145	3.87324	30124.5		1 (1 0 0 0 0)		0.00
353	Tc00.1047053511811.10 40S ribosomal protein S15, putative [1575 - 1117] MW:17517.30	0.000196686	0.94	10.1827	10.5263	17506.4		1 (1 0 0 0 0)		0.02
354	Tc00.1047053510647.30 tryptophanyl-tRNA synthetase, putative [4727 - 3558] MW:44316.09	0.00020288	1.79	20.164	5.65553	44287.4		2 (2 0 0 0 0)		0.01
355	Tc00.1047053511049.40 leucyl-tRNA synthetase, putative [7793 - 4563] MW:121808.63	0.000212012	0.73	10.1651	1.39405	121731		1 (1 0 0 0 0)		0.02
356	Tc00.1047053510795.10 2.6.1.5 tyrosine aminotransferase [3234 - 1984] MW:46267.98	0.000235005	0.89	10.1649	3.60577	46238.5		1 (1 0 0 0 0)		0.00
357	Tc00.1047053411235.9 alpha tubulin, putative [257 - 1612] MW:49799.18	0.000237937	0.71	10.1115	1.55211	49767.6		1 (1 0 0 0 0)		0.05
358	Tc00.1047053506525.80 N-myristoyl transferase, putative [19015 - 17657] MW:51097.05	0.000247371	0.97	10.2252	2.65487	51064.8		3 (3 0 0 0 0)		0.01
359	Tc00.1047053411235.9 alpha tubulin, putative [257 - 1612] MW:49799.18	0.000265167	0.72	10.1601	3.32594	49767.6		1 (1 0 0 0 0)		0.09
360	Tc00.1047053487507.10 tryparedoxin peroxidase, putative [1515 - 916] MW:22403.81	0.00027027	0.65	10.1112	4.0201	22389.2		1 (1 0 0 0 0)		0.00
361	Tc00.1047053504199.20 hypothetical protein, conserved [6881 - 6423] MW:16360.48	0.000273455	0.74	10.1142	5.26316	16350.4		1 (1 0 0 0 0)		0.00
362	Tc00.1047053511407.50 hypothetical protein, conserved [14240 - 10062] MW:162377.57	0.000293567	0.55	8.14441	0.718391	162276		2 (0 2 0 0 0)		0.02
363	Tc00.1047053510679.40 hypothetical protein [5224 - 3857] MW:52221.23	0.000300555	0.51	10.1041	1.97802	52188.2		1 (1 0 0 0 0)		0.02
364	Tc00.1047053503721.39 heat shock 70 kDa protein, putative [9931 - 10600] MW:2429€L	0.000307897	0.88	10.1822	6.27803	24277.3		1 (1 0 0 0 0)		0.04
365	Tc00.1047053411235.9 alpha tubulin, putative [257 - 1612] MW:49799.18	0.000343618	0.49	10.1245	3.32594	49767.6		1 (1 0 0 0 0)		0.09
366	Tc00.1047053511301.70 peptidylprolyl isomerase-like, putative [10394 - 11674] MW:48325.92	0.000355475	0.93	10.1624	2.34742	48295.7		1 (1 0 0 0 0)		0.00
367	Tc00.1047053506779.50 proteasome beta 3 subunit, putative [5590 - 6207] MW:22377.71	0.00037985	0.75	10.1561	7.80488	22363.1		1 (1 0 0 0 0)		0.02
368	Tc00.1047053506563.30 coatomer beta subunit, putative [8640 - 5698] MW:107830.52	0.000404495	0.87	10.1811	1.73469	107762		1 (1 0 0 0 0)		0.00
369	Tc00.1047053507765.140 hypothetical protein, conserved [25309 - 29253] MW:141659.46	0.000422327	0.87	8.18944	1.06545	141572		2 (0 2 0 0 0)		0.04
370	Tc00.1047053504217.10 coatomer epsilon subunit, putative [2062 - 1088] MW:34744.23	0.000432266	1.32	12.1326	3.7037	34722.8		2 (1 0 0 0 1)		0.08
371	Tc00.1047053507773.60 phosphoribosylpyrophosphate synthetase, putative [13358 - 12804] MW:19823.86	0.000443187	0.84	10.1398	5.97826	19811.1		1 (1 0 0 0 0)		0.00
372	Tc00.1047053509553.60 mitogen-activated protein kinase 3, putative [12587 - 13705] MW:42902.36	0.000453153	0.75	10.1391	4.30107	42874.8		1 (1 0 0 0 0)		0.02
373	Tc00.1047053511461.20 tyrosine aminotransferase [5999 - 7249] MW:46129.77	0.000459707	0.57	10.1334	4.08654	46100.4		1 (1 0 0 0 0)		0.06
374	Tc00.1047053507775.50 proteasome alpha 7 subunit, putative [8340 - 7627] MW:25721.17	0.000483673	1.64	20.1444	9.70464	25704.7		3 (3 0 0 0 0)		0.03
375	Tc00.1047053511555.80 ribonucleoside-diphosphate reductase small chain, putative [15255 - 14242] MW:39077.60	0.000486466	1.48	20.1435	5.63798	39052.6		3 (3 0 0 0 0)		0.08
376	Tc00.1047053506147.40 hypothetical protein [7656 - 9251] MW:60358.23	0.000507672	0.5	8.18649	4.89642	60319.5		1 (0 1 0 0 0)		0.08
377	Tc00.1047053504137.80 G-actin binding protein, putative; CAP/Srv2p, putative [16828 - 17634] MW:29289.23	0.00051634	0.7	10.1142	3.35821	29270.9		1 (1 0 0 0 0)		0.03
378	Tc00.1047053503833.40 40S ribosomal protein S2, putative [4349 - 5140] MW:28531.80	0.000540924	0.72	10.1367	4.18251	28513.8		2 (2 0 0 0 0)		0.04
379	Tc00.1047053506097.9 dynein heavy chain, putative [3 - 5513] MW:208267.04	0.000550596	0.67	8.12581	0.707676	208133		2 (0 2 0 0 0)		0.03
380	Tc00.1047053508851.180 14-3-3 protein, putative [31447 - 30659] MW:29964.97	0.000555688	0.76	10.1394	4.58015	29946.3		1 (1 0 0 0 0)		0.01
381	Tc00.1047053507019.40 histidyl-tRNA synthetase, putative [9676 - 8240] MW:53406.33	0.000568088	0.89	10.1307	2.51046	53372.8		1 (1 0 0 0 0)		0.00
382	Tc00.1047053506215.19 hypothetical protein, conserved [1595 - 6404] MW:176924.20	0.000579204	0.62	10.1252	1.18528	176811		1 (1 0 0 0 0)		0.00
383	Tc00.1047053411235.9 alpha tubulin, putative [257 - 1612] MW:49799.18	0.000586421	0.69	10.1417	3.32594	49767.6		1 (1 0 0 0 0)		0.07
384	Tc00.1047053510357.20 hypothetical protein, conserved [4360 - 4734] MW:14000.72	0.000592798	0.53	10.1198		13992.1		1 (1 0 0 0 0)		0.01
385	Tc00.1047053506925.104 dynein light chain, putative [26544 - 26272] MW:10386.89	0.000624781	0.78	10.1218	7.77778	10380.1		4 (4 0 0 0 0)		0.12
386	Tc00.1047053509551.70 hypothetical protein, conserved [16574 - 17119] MW:19527.67	0.000656764	1.65	20.1492	9.94475	19515.2		2 (2 0 0 0 0)		0.03
387	Tc00.1047053507951.299 hypothetical protein, conserved [55057 - 57208] MW:82882.27	0.000668123	0.83	10.1457	2.23152	82829		2 (2 0 0 0 0)		0.00
388	Tc00.1047053487507.10 tryparedoxin peroxidase, putative [1515 - 916] MW:22403.81	0.000683515	0.85	10.1583	7.03518	22389.2		1 (1 0 0 0 0)		0.03
389	Tc00.1047053510307.240 trans-sialidase, putative [54264 - 51112] MW:113521.68	0.000719035	0.73	8.17578	1.71429	113452		3 (0 3 0 0 0)		0.07
390	Tc00.1047053511069.10 40S ribosomal protein S8, putative [1475 - 681] MW:29948.18	0.000750846	0.76	10.1233	3.0303	29929.6		1 (1 0 0 0 0)		0.01
391	Tc00.1047053511277.290 aconitase, putative [75290 - 77986] MW:98706.34	0.00076376	0.92	10.1687	1.00223	98644.2		1 (1 0 0 0 0)		0.01
392	Tc00.1047053504045.110 urocanate hydratase, putative [20483 - 18456] MW:74770.01	0.000766355	0.87	10.1861	2.66667	74722.3		1 (1 0 0 0 0)		0.02
393	Tc00.1047053507809.60 hypothetical protein, conserved [10223 - 9540] MW:25499.92	0.000819146	0.91	10.1502	4.40529	25483.5		2 (2 0 0 0 0)		0.00
394	Tc00.1047053508827.70 40S ribosomal protein S17, putative [19709 - 20299] MW:22635.50	0.000844512	0.93	10.1785	6.63265	22620.8		1 (1 0 0 0 0)		0.00
395	Tc00.1047053504045.110 urocanate hydratase, putative [20483 - 18456] MW:74770.01	0.000851595	0.93	10.167	1.62963	74722.3		1 (1 0 0 0 0)		0.01
396	Tc00.1047053511211.110 hypothetical protein, conserved [23039 - 21381] MW:61125.73	0.000881629	0.11	8.10849	1.99275	61087.4		1 (0 1 0 0 0)		0.01
397	Tc00.1047053511289.14 protein kinase, putative [824 - 1] MW:30088.49	0.00088451	0.88	10.1636	4.74453	30069.2		2 (2 0 0 0 0)		0.02
398	Tc00.1047053506559.559 antigenic protein, putative [138817 - 146369] MW:292763.14	0.000908653	0.99	16.1409	13.3492	292586		4 (0 1 2 0 1)		0.09
399	Tc00.1047053503975.100 hypothetical protein, conserved [26125 - 20348] MW:201055.66	0.000908834	0.95	10.1585	0.519481	200924		1 (1 0 0 0 0)		0.00
400	Tc00.1047053503637.30 dipeptidyl-peptidase 8-like serine peptidase, putative; serine peptidase, clan SC, family S9B, putative [7209 - 9743] MW:93799.15	0.000982345	0.9	10.1459	1.77725	93740.3		1 (1 0 0 0 0)		0.01
#sample3
1	Tc00.1047053503419.30 TcAc2 thiol-dependent reductase 1, putative; thiol transferase, putative; glutathione S-transferase, putative [6172 - 4835] MW:50682.10	4.44089e-15	14.28	170.329	41.573	50649.6		58 (58 0 0 0 0)		2.20
2	Tc00.1047053503395.40 60S ribosomal protein L18, putative [4103 - 5074] MW:36878.92	8.88178e-15	4.72	50.3142	14.2415	36855.4		19 (19 0 0 0 0)		0.32
3	Tc00.1047053510795.10 2.6.1.5 tyrosine aminotransferase [3234 - 1984] MW:46267.98	7.21645e-14	15.99	198.302	56.0096	46238.5		113 (111 2 0 0 0)		4.43
4	Tc00.1047053506925.300 CYCA; CYP19 cyclophilin A; PPIase; rotamase; peptidyl-pro	1.26565e-13	5.43	70.3154		144461		54 (54 0 0 0 0)		3.08
5	Tc00.1047053509139.10 hypothetical protein, conserved [184 - 1761] MW:56356.42	1.31006e-13	3.23	48.3193	9.71429	56320.6		14 (12 2 0 0 0)		0.38
6	Tc00.1047053504045.60 thermostable carboxypeptidase 1, putative [11430 - 9919] MW:58274.80	1.42109e-13	5.77	70.2978	16.3022	58238.1		13 (13 0 0 0 0)		0.33
7	Tc00.1047053511287.49 PGFS prostaglandin F synthase, putative; aldo/keto reductase, putative [12618 - 11770] MW:32509.83	1.4988e-13	11.02	130.274	51.0638	32489.5		53 (53 0 0 0 0)		1.70
8	Tc00.1047053507713.30 heat shock protein 85, putative [3269 - 5383] MW:80726.37	3.33067e-13	0.97	10.2766	2.41477	80675.7		1 (1 0 0 0 0)		0.02
9	Tc00.1047053506943.50 glyceraldehyde 3-phosphate dehydrogenase, putative [10901 - 9822] MW:39032.43	5.30687e-13	8.69	110.253	31.7549	39007.9		50 (50 0 0 0 0)		1.25
10	Tc00.1047053507029.30 heat shock 70 kDa protein, mitochondrial precursor, putative [6355 - 4388] MW:70990.06	6.31717e-13	7.06	90.3256	15.8779	70946.1		31 (31 0 0 0 0)		1.74
11	Tc00.1047053506247.220 histidine ammonia-lyase, putative [38988 - 40592] MW:58081.92	6.56142e-13	7.52	90.3132	21.3483	58045.6		22 (22 0 0 0 0)		0.53
12	Tc00.1047053504045.110 urocanate hydratase, putative [20483 - 18456] MW:74770.01	8.01581e-13	6.86	80.303	14.963	74722.3		24 (24 0 0 0 0)		0.24
13	Tc00.1047053503955.20 mitochondrial DNA polymerase beta, putative [1630 - 2841] MW:45567.21	8.87068e-13	1.61	20.2431	5.21092	45538.9		5 (5 0 0 0 0)		0.01
14	Tc00.1047053507713.30 heat shock protein 85, putative [3269 - 5383] MW:80726.37	9.28664e-13	23.59	274.304	35.2273	80675.7		83 (80 2 1 0 0)		2.58
15	Tc00.1047053503635.59 40S ribosomal protein S3a, putative [11105 - 10320] MW:29914.53	9.61453e-13	5.55	60.2495	27.2031	29896		11 (11 0 0 0 0)		0.17
16	Tc00.1047053510943.50 delta-1-pyrroline-5-carboxylate dehydrogenase, putative [17420 - 15735] MW:62476.67	1.10578e-12	5.62	70.3062	19.4296	62437.4		17 (17 0 0 0 0)		0.22
17	Tc00.1047053504105.140 enolase, putative [37437 - 38726] MW:46443.83	1.12799e-12	13.28	150.331	48.2518	46414.7		49 (47 2 0 0 0)		1.82
18	Tc00.1047053508111.30 glutamate dehydrogenase, putative [5528 - 4278] MW:45056.43	1.22236e-12	4.46	50.3436	15.8654	45027.9		22 (22 0 0 0 0)		1.01
19	Tc00.1047053506357.50 alcohol dehydrogenase, putative [15478 - 16656] MW:41796.05	2.04059e-12	12.24	140.346	41.3265	41769		55 (55 0 0 0 0)		2.56
20	Tc00.1047053506147.9 TcPGFS prostaglandin F2alpha synthase; dehydrogenase, putative; NADH:flavin oxidoreductase/NADH oxidase, putative [1 - 390] MW:14657.41	2.05946e-12	5.74	70.2688	52.7132	14648.3		36 (36 0 0 0 0)		1.13
21	Tc00.1047053510579.70 nascent polypeptide associated complex subunit, putative [13875 - 14420] MW:19565.93	2.39919e-12	1.97	20.3058	16.5746	19553.9		7 (7 0 0 0 0)		0.06
22	Tc00.1047053510877.30 hypothetical protein, conserved [5517 - 6209] MW:25108.57	2.921e-12	4.55	50.2939	36.087	25093.8		15 (14 1 0 0 0)		0.40
23	Tc00.1047053508479.340 succinyl-CoA synthetase alpha subunit, putative [71087 - 71998] MW:31796.84	2.94098e-12	6.2	70.2898	29.3729	31776.4		13 (13 0 0 0 0)		0.27
24	Tc00.1047053506297.190 pyruvate phosphate dikinase, putative [41385 - 44126] MW:100831.79	3.4972e-12	28.67	358.281	38.3352	100768		114 (113 1 0 0 0)		3.59
25	Tc00.1047053506263.10 D-isomer specific 2-hydroxyacid dehydrogenase-protein, putative [2 - 763] MW:28534.49	3.8338e-12	12.72	160.276	59.6838	28516.7		56 (56 0 0 0 0)		2.69
26	Tc00.1047053508741.170 hypothetical protein, conserved [33047 - 34624] MW:56114.10	3.88023e-12	1.9	18.3	10.6667	56078.4		4 (3 1 0 0 0)		0.06
27	Tc00.1047053508041.30 40S ribosomal protein S15a, putative [3607 - 3170] MW:16199.01	4.26992e-12	0.98	10.3048	9.65517	16188.5		2 (2 0 0 0 0)		0.04
28	Tc00.1047053504425.60 NADP-dependent alcohol hydrogenase, putative [11152 - 12207] MW:37327.00	5.42455e-12	4.03	50.2567	19.3732	37303.1		9 (9 0 0 0 0)		0.20
29	Tc00.1047053510121.20 hexokinase, putative [2776 - 1361] MW:52196.25	5.73763e-12	0.98	10.3224	3.82166	52162.6		2 (2 0 0 0 0)		0.07
30	Tc00.1047053510663.19 60S ribosomal subunit protein L31, putative [1460 - 894] MW:21588.35	6.28053e-12	5.55	60.2679	26.5957	21575.2		26 (26 0 0 0 0)		0.44
31	Tc00.1047053506559.410 hypothetical protein, conserved [90845 - 89724] MW:42106.91	7.14317e-12	5.56	70.2748	19.571	42080.3		18 (18 0 0 0 0)		0.45
32	Tc00.1047053511523.14 hypothetical protein, conserved [3873 - 3553] MW:12176.02	1.02418e-11	0.94	10.215	14.1509	12168.1		2 (2 0 0 0 0)		0.02
33	Tc00.1047053511067.30 transketolase, putative [10179 - 8575] MW:57870.57	1.03817e-11	3.41	40.2595	12.5468	57834.3		5 (5 0 0 0 0)		0.09
34	Tc00.1047053507875.20 glutamate dehydrogenase, putative [5853 - 7103] MW:45221.69	1.04416e-11	12.31	146.27	29.0865	45192.9		61 (52 9 0 0 0)		2.49
35	Tc00.1047053510257.80 peptidase M20/M25/M40, putative [13402 - 14826] MW:51199.44	1.29874e-11	2.93	30.3185	10.3376	51167.2		11 (11 0 0 0 0)		0.38
36	Tc00.1047053509543.50 DNAK protein, putative [10723 - 9974] MW:27147.18	1.52545e-11	1.9	20.2573	10.0402	27130.6		3 (3 0 0 0 0)		0.09
37	Tc00.1047053505999.90 phosphoglycerate kinase, putative [19726 - 18467] MW:44487.39	1.74394e-11	7.32	80.253	20.7637	44459.1		12 (12 0 0 0 0)		0.22
38	Tc00.1047053507883.109 mitochondrial malate dehydrogenase, putative [17406 - 18309] MW:31514.20	1.86826e-11	5.79	80.3095	39.5349	31494.4		26 (26 0 0 0 0)		1.08
39	Tc00.1047053509213.120 peptidase M20/M25/M40, putative [17550 - 18974] MW:51280.47	2.00395e-11	9.95	110.28	28.27	51248.2		26 (25 1 0 0 0)		0.62
40	Tc00.1047053508989.9 nucleoside phosphorylase, putative [803 - 1] MW:28926.13	2.20834e-11	4.83	60.2763	19.8502	28907.7		11 (11 0 0 0 0)		0.25
41	Tc00.1047053506963.10 60S ribosomal protein L10a, putative [667 - 5] MW:25145.51	2.31615e-11	1.76	20.285	11.3636	25129.1		4 (4 0 0 0 0)		0.07
42	Tc00.1047053509999.90 carnitine/choline acetyltransferase, putative [23078 - 24910] MW:66989.07	2.37632e-11	1.08	16.2275	2.78688	66947.6		2 (1 0 1 0 0)		0.13
43	Tc00.1047053509671.80 60S ribosomal protein L5, putative [15804 - 14875] MW:34852.17	2.65521e-11	3.55	40.2919	11.9741	34830.7		10 (10 0 0 0 0)		0.38
44	Tc00.1047053510855.10 peptide methionine sulfoxide reductase, putative; peptide	3.58191e-11	4.64	50.291	42.9378	20091.4		11 (11 0 0 0 0)		0.25
45	Tc00.1047053509611.180 peptide methionine sulfoxide reductase, putative; peptide	3.58191e-11	3.69	38.2278	22.0339	19952.3		9 (7 2 0 0 0)		0.12
46	Tc00.1047053508323.100 I/6 autoantigen, putative [16882 - 16235] MW:23225.20	4.04943e-11	2.51	30.2596	17.6744	23210.7		4 (4 0 0 0 0)		0.07
47	Tc00.1047053511517.37 reticulon domain protein, putative [9117 - 8557] MW:21015.96	4.23384e-11	2.13	28.2806	16.6667	21002.2		12 (10 2 0 0 0)		0.29
48	Tc00.1047053509541.19 major vault protein, putative [4605 - 6435] MW:69349.32	5.42499e-11	1.17	16.2718	4.42623	69305.8		5 (1 1 3 0 0)		0.18
49	Tc00.1047053507657.10 glutamamyl carboxypeptidase, putative; metallo-peptidase, clan MH, family M18, putative [328 - 1518] MW:43494.30	6.01708e-11	11.22	126.308	37.1212	43466.7		79 (67 12 0 0 0)		4.18
50	Tc00.1047053508707.200 nucleoside diphosphate kinase, putative [55527 - 55066] MW:16878.29	6.2943e-11	3.72	40.3093	33.3333	16867.7		15 (15 0 0 0 0)		0.31
51	Tc00.1047053506529.508 glucose-6-phosphate isomerase, glycosomal, putative [131145 - 129319] MW:68365.91	6.49736e-11	6.86	90.3123	17.5987	68323.1		17 (17 0 0 0 0)		0.35
52	Tc00.1047053508323.100 I/6 autoantigen, putative [16882 - 16235] MW:23225.20	6.50613e-11	0.97	10.2226	7.90698	23210.7		1 (1 0 0 0 0)		0.02
53	Tc00.1047053508981.39 trifunctional enzyme alpha subunit, mitochondrial precursor-like protein [8415 - 10489] MW:75461.75	7.31182e-11	1.94	20.2472	4.48625	75413.9		3 (3 0 0 0 0)		0.05
54	Tc00.1047053511461.20 tyrosine aminotransferase [5999 - 7249] MW:46129.77	8.46112e-11	0.97	10.2478	4.08654	46100.4		1 (1 0 0 0 0)		0.03
55	Tc00.1047053503625.10 asparagine synthetase A, putative [478 - 1524] MW:39044.83	8.55704e-11	0.97	10.2634	4.5977	39020.1		5 (5 0 0 0 0)		0.06
56	Tc00.1047053511391.120 glutamamyl carboxypeptidase, putative; metallo-peptidase, clan MH, family M18, putative [30902 - 32086] MW:43706.27	8.81838e-11	4.61	62.2287	20.3046	43678.3		20 (15 3 2 0 0)		0.66
57	Tc00.1047053506363.70 aminoacylase, putative; N-acyl-L-amino acid amidohydrolase, putative [11434 - 12624] MW:42794.05	9.3624e-11	1.51	20.2745	8.58586	42767		3 (3 0 0 0 0)		0.06
58	Tc00.1047053509105.70 TcAc2 thiol-dependent reductase 1, putative; thiol transferase, putative; glutathione S-transferase, putative [16778 - 15441] MW:50688.09	9.73399e-11	5.39	60.271	20	50655.7		10 (10 0 0 0 0)		0.23
59	Tc00.1047053511163.10 seryl-tRNA synthetase, putative [1 - 684] MW:25713.21	1.01077e-10	0.97	10.2273	6.60793	25696.3		1 (1 0 0 0 0)		0.00
60	Tc00.1047053506755.260 gBP25 mitochondrial RNA-binding protein 2, putative [58124 - 58804] MW:25509.71	1.02622e-10	2.47	30.343	17.2566	25494		14 (14 0 0 0 0)		0.11
61	Tc00.1047053508169.20 elongation factor 2, putative [3779 - 1239] MW:94189.98	1.03163e-10	7.61	90.3065	11.9385	94129.9		27 (27 0 0 0 0)		0.71
62	Tc00.1047053506735.10 mitochondrial processing peptidase alpha subunit, putative; metallo-peptidase, Clan ME, Family M16, putative [930 - 2588] MW:61248.64	1.12379e-10	2.91	30.2682	7.97101	61209.7		4 (4 0 0 0 0)		0.06
63	Tc00.1047053487507.10 tryparedoxin peroxidase, putative [1515 - 916] MW:22403.81	1.16224e-10	8.91	100.25	39.196	22389.2		42 (42 0 0 0 0)		2.18
64	Tc00.1047053506963.10 60S ribosomal protein L10a, putative [667 - 5] MW:25145.51	1.2557e-10	0.9	10.1841	6.36364	25129.1		1 (1 0 0 0 0)		0.00
65	Tc00.1047053503643.3 60S ribosomal protein L4, putative [488 - 3] MW:17444.05	1.39042e-10	1.65	20.249	19.7531	17433		3 (3 0 0 0 0)		0.03
66	Tc00.1047053511229.50 S-adenosylhomocysteine hydrolase, putative [6258 - 4945] MW:48420.31	1.54651e-10	7.43	90.2891	20.595	48389.6		19 (19 0 0 0 0)		0.34
67	Tc00.1047053509463.30 3-ketoacyl-CoA thiolase, putative [4957 - 6270] MW:46405.05	1.7008e-10	8.58	100.303	33.1808	46375.9		22 (22 0 0 0 0)		0.43
68	Tc00.1047053506925.120 eukaryotic initiation factor 5a, putative [29151 - 29654] MW:18015.14	1.90794e-10	2.72	30.2584	27.5449	18003.8		5 (5 0 0 0 0)		0.15
69	Tc00.1047053506405.149 ribosomal protein L21E (60S), putative [28909 - 28430] MW:18069.16	1.9866e-10	3.84	40.2517	25.1572	18057.8	60S	14 (14 0 0 0 0)		0.24
70	Tc00.1047053506435.410 uracil phosphoribosyltransferase, putative [88265 - 87555] MW:26525.81	2.00103e-10	0.98	10.2594	6.77966	26509		1 (1 0 0 0 0)		0.02
71	Tc00.1047053506227.150 protein kinase A regulatory subunit, putative [31527 - 30016] MW:56752.18	2.04775e-10	0.98	10.2789	2.7833	56716.8		3 (3 0 0 0 0)		0.06
72	Tc00.1047053508535.50 tyrosine aminotransferase [12586 - 12191] MW:14778.08	2.17319e-10	1.62	20.3022	24.4275	14768.5		10 (7 3 0 0 0)		0.40
73	Tc00.1047053511899.40 2-amino-3-ketobutyrate coenzyme A ligase, putative [2892 - 4106] MW:43613.90	2.33927e-10	2.34	30.2917	5.69307	43586.4		5 (5 0 0 0 0)		0.09
74	Tc00.1047053511537.69 hypothetical protein, conserved [18934 - 18191] MW:27095.58	2.44318e-10	0.95	10.2316	6.47773	27079.5		2 (2 0 0 0 0)		0.03
75	Tc00.1047053506529.420 alanine aminotransferase, putative; glutamic--alanine transaminase, putative; glutamic--pyruvic transaminase, putative [101456 - 99975] MW:54421.41	2.61965e-10	4.8	60.2778	15.0101	54386.6		7 (7 0 0 0 0)		0.21
76	Tc00.1047053508951.20 hexokinase, putative [4662 - 3247] MW:52144.21	3.29201e-10	11.12	138.294	30.7856	52110.7		27 (26 1 0 0 0)		0.70
77	Tc00.1047053411235.9 alpha tubulin, putative [257 - 1612] MW:49799.18	3.57104e-10	3.58	40.3034	8.86918	49767.6		8 (8 0 0 0 0)		0.28
78	Tc00.1047053507241.30 arginine kinase, putative [7379 - 8452] MW:40197.70	3.75829e-10	6.38	80.2687	25.4902	40172.5		21 (21 0 0 0 0)		0.51
79	Tc00.1047053504121.30 60S ribosomal protein L4, putative [3799 - 4923] MW:41313.17	3.88738e-10	2.81	40.2526	15.7754	41287.3		7 (7 0 0 0 0)		0.09
80	Tc00.1047053511899.10 2-amino-3-ketobutyrate coenzyme A ligase, putative [1 - 513] MW:18358.23	4.11677e-10	2.45	30.2357	28.2353	18346.7		3 (3 0 0 0 0)		0.07
81	Tc00.1047053509569.100 nucleoside phosphorylase, putative [23077 - 22043] MW:37066.38	4.16503e-10	3.26	40.2703	11.3372	37042.8		7 (7 0 0 0 0)		0.10
82	Tc00.1047053507241.30 arginine kinase, putative [7379 - 8452] MW:40197.70	4.19371e-10	0.98	10.2646	4.20168	40172.5		1 (1 0 0 0 0)		0.01
83	Tc00.1047053508799.240 aminopeptidase, putative; metallo-peptidase, clan MF, family M17, putative [59268 - 60830] MW:55891.67	4.30832e-10	3.67	40.2401	11.5385	55856.3		9 (9 0 0 0 0)		0.15
84	Tc00.1047053510579.80 60S ribosomal protein L10, putative [14771 - 15412] MW:24760.12	4.37538e-10	4.54	60.2242	24.8826	24744.2		10 (10 0 0 0 0)		0.15
85	Tc00.1047053484299.10 trypanothione reductase, putative [1701 - 1132] MW:20442.31	4.48059e-10	0.95	10.2296	11.6402	20429.5		2 (2 0 0 0 0)		0.04
86	Tc00.1047053510661.250 cystathione gamma lyase, putative [49373 - 48147] MW:44489.85	5.21658e-10	1.92	20.2571	7.10784	44461.4		5 (5 0 0 0 0)		0.10
87	Tc00.1047053507641.280 HSP60; Cnp60 chaperonin HSP60, mitochondrial precursor; groELprotein; heat shock protein 60 [67379 - 65697] MW:59388.30	5.39213e-10	15.67	200.299	36.0714	59351.4		59 (59 0 0 0 0)		2.14
88	Tc00.1047053508299.60 60S ribosomal protein L2, putative [15221 - 14439] MW:28374.90	5.42786e-10	2.66	30.2684	18.4615	28357.1		7 (7 0 0 0 0)		0.11
89	Tc00.1047053507547.90 glycosomal phosphoenolpyruvate carboxykinase, putative [22951 - 21374] MW:58873.42	5.45269e-10	10.73	130.252	29.1429	58836		30 (30 0 0 0 0)		0.66
90	Tc00.1047053506585.40 glucose-regulated protein 78, putative [3358 - 5313] MW:71315.66	5.57771e-10	8.37	110.351	14.2857	71272		22 (15 6 1 0 0)		0.71
91	Tc00.1047053507767.10 succinyl-CoA ligase [GDP-forming] beta-chain, putative [2196 - 1237] MW:34533.72	5.82506e-10	3.6	40.2587	15.9875	34511.9		9 (9 0 0 0 0)		0.26
92	Tc00.1047053504045.110 urocanate hydratase, putative [20483 - 18456] MW:74770.01	6.03977e-10	0.98	10.3095	2.37037	74722.3		1 (1 0 0 0 0)		0.02
93	Tc00.1047053511419.40 phosphoglycerate kinase, putative [7066 - 5807] MW:44469.35	6.61122e-10	1.68	20.2603	3.81862	44441.1		2 (2 0 0 0 0)		0.04
94	Tc00.1047053509003.30 calpain-like cysteine peptidase, putative; calpain-like cysteine peptidase, clan CA, family C2, putative [3376 - 3771] MW:14872.85	6.86278e-10	1.54	20.3024	24.4275	14863.4		6 (6 0 0 0 0)		0.12
95	Tc00.1047053511163.10 seryl-tRNA synthetase, putative [1 - 684] MW:25713.21	6.94073e-10	0.97	10.225	6.60793	25696.3		1 (1 0 0 0 0)		0.01
96	Tc00.1047053510439.61 heat shock 70 kDa protein, putative [7617 - 8723] MW:40856.25	7.17929e-10	15.01	180.275	45.2574	40831		82 (76 6 0 0 0)		3.06
97	Tc00.1047053511367.340 mitochondrial processing peptidase alpha subunit, putative; metallo-peptidase, Clan ME, Family M16, putative [61774 - 60341] MW:52957.27	7.92285e-10	1.79	20.2611	6.07967	52923.7		2 (2 0 0 0 0)		0.01
98	Tc00.1047053510535.100 TCCB cysteine peptidase C (CPC), putative; cathepsin B-like protease, putative; CPC cysteine peptidase, clan CA, family C1, putative [25744 - 26745] MW:36729.33	8.29811e-10	3.88	40.2888	13.2132	36705.8	CPC	20 (20 0 0 0 0)		0.34
99	Tc00.1047053507689.40 glutamamyl carboxypeptidase, putative; metallo-peptidase, clan MH, family M18, putative [11156 - 9966] MW:43433.38	9.3893e-10	3.62	38.25	9.09091	43405.7		9 (5 4 0 0 0)		0.27
100	Tc00.1047053511211.160 heat shock protein 70 (HSP70), putative [33449 - 31485] MW:70931.04	9.63932e-10	0.95	10.2386	3.51682	70887.2	HSP70	1 (1 0 0 0 0)		0.02
101	Tc00.1047053508823.120 ribosomal protein S20, putative [16046 - 16399] MW:13226.42	1.01458e-09	2.14	30.2704	21.3675	13218.2		9 (9 0 0 0 0)		0.14
102	Tc00.1047053508387.20 methylthioadenosine phosphorylase, putative [1176 - 2099] MW:33123.70	1.01625e-09	7.15	100.263	28.013	33102.7		16 (16 0 0 0 0)		0.38
103	Tc00.1047053507537.20 cysteine peptidase, putative; cysteine peptidase, clan CA, family C1, cathepsin L-like, putative [2195 - 3475] MW:46830.67	1.02602e-09	0.95	10.2585	3.28639	46800.1		2 (2 0 0 0 0)		0.02
104	Tc00.1047053508461.480 60S ribosomal protein L23, putative [118930 - 119349] MW:14930.54	1.03592e-09	3.18	40.2657	35.9712	14921.2		7 (7 0 0 0 0)		0.19
105	Tc00.1047053508851.180 14-3-3 protein, putative [31447 - 30659] MW:29964.97	1.08452e-09	3.2	40.289	16.7939	29946.3		6 (6 0 0 0 0)		0.25
106	Tc00.1047053511019.80 retrotransposon hot spot (RHS) protein, putative [25650 - 24151] MW:57593.83	1.11223e-09	32.59	418.281		57556.8	RHS	71 (32 23 7 4 5)		1.68
107	Tc00.1047053503611.20 ribosomal protein L24, putative [1976 - 2353] MW:14602.19	1.19057e-09	1.84	20.2254	27.2	14592.9		11 (11 0 0 0 0)		0.11
108	Tc00.1047053506247.50 chaperonin, putative; T-complex protein 1, theta subunit, putative [5796 - 7409] MW:58302.36	1.20408e-09	1.83	20.1881	2.23464	58266.3		2 (2 0 0 0 0)		0.03
109	Tc00.1047053504157.10 heterogeneous nuclear ribonucleoprotein H/F, putative [4295 - 2943] MW:50294.50	1.24172e-09	0.95	10.2026	3.11111	50262.6		2 (2 0 0 0 0)		0.04
110	Tc00.1047053503721.39 heat shock 70 kDa protein, putative [9931 - 10600] MW:24292.63	1.28126e-09	2.18	30.287	18.3856	24277.3		12 (12 0 0 0 0)		0.44
111	Tc00.1047053511575.60 isocitrate dehydrogenase [NADP], mitochondrial precursor, putative [13010 - 14311] MW:48745.88	1.39716e-09	0.97	10.201	3.00231	48715.3		2 (2 0 0 0 0)		0.06
112	Tc00.1047053508301.20 mitochondrial processing peptidase, beta subunit, putative; metallo-peptidase, Clan ME, Family M16, putative [3985 - 3167] MW:30792.75	1.39755e-09	2.77	30.2227	11.7647	30772.9		5 (5 0 0 0 0)		0.13
113	Tc00.1047053504001.20 hypothetical protein, conserved [5805 - 5452] MW:12958.70	1.50483e-09	3.35	40.25	41.8803	12950.9		6 (6 0 0 0 0)		0.06
114	Tc00.1047053506297.270 60S ribosomal protein L28, putative [65811 - 66251] MW:16382.07	1.63487e-09	1.62	28.2343	25.3425	16372		5 (4 1 0 0 0)		0.11
115	Tc00.1047053506559.200 thioredoxin, putative [44296 - 42971] MW:48579.78	1.91365e-09	1.92	20.2544	6.12245	48549.5		5 (5 0 0 0 0)		0.06
116	Tc00.1047053511727.129 ribosomal protein L18, putative [28295 - 27756] MW:20778.13	1.92622e-09	5.39	70.2197	35.7542	20765.1		20 (20 0 0 0 0)		0.44
117	Tc00.1047053510155.70 heat shock protein 70 (HSP70), putative [16843 - 19494] MW:96981.13	2.08665e-09	10.05	128.264		96921.8	HSP70	31 (30 1 0 0 0)		0.75
118	Tc00.1047053503689.4 rab1 small GTP-binding protein, putative [781 - 122] MW:24597.77	2.10828e-09	0.97	10.2077	5.47945	24582.2		1 (1 0 0 0 0)		0.00
119	Tc00.1047053504109.90 ubiquitin carboxyl-terminal hydrolase, putative; cysteine peptidase, Clan CA, family C12, putative [20292 - 21002] MW:26136.85	2.25281e-09	0.94	10.1899	6.77966	26120.2		1 (1 0 0 0 0)		0.01
120	Tc00.1047053510837.20 glutamamyl carboxypeptidase, putative; metallo-peptidase, clan MH, family M18, putative [2576 - 1386] MW:43534.44	2.34582e-09	0.95	10.2356	4.0404	43506.7		4 (4 0 0 0 0)		0.20
121	Tc00.1047053510945.70 aspartate aminotransferase, mitochondrial, putative [14645 - 13389] MW:46042.71	2.3579e-09	6.19	80.2756	21.0526	46013.4		20 (20 0 0 0 0)		0.52
122	Tc00.1047053503893.90 hypothetical protein, conserved [12205 - 12549] MW:12682.58	2.51633e-09	1.92	20.211	21.0526	12674.6		2 (2 0 0 0 0)		0.02
123	Tc00.1047053509047.40 hypothetical protein, conserved [5507 - 6103] MW:21150.73	2.81059e-09	2.09	30.2351	14.1414	21137.1		5 (5 0 0 0 0)		0.15
124	Tc00.1047053508625.10 elongation factor 2, putative [3 - 467] MW:17038.47	3.06074e-09	3.08	40.223	21.4286	17027.7		7 (7 0 0 0 0)		0.17
125	Tc00.1047053508271.10 phenylalanyl-tRNA synthetase, putative [3536 - 1659] MW:70792.84	3.3283e-09	0.97	10.2613	2.72	70747.4		1 (1 0 0 0 0)		0.02
126	Tc00.1047053507039.10 iron superoxide dismutase, putative [3 - 344] MW:12733.24	3.40899e-09	1.95	20.2973	42.4779	12725.2		5 (5 0 0 0 0)		0.07
127	Tc00.1047053510381.10 cystathionine beta-synthase, putative [2887 - 1604] MW:47066.03	3.5909e-09	3.89	54.3584	11.7096	47036.1		10 (9 0 0 1 0)		0.26
128	Tc00.1047053508601.119 ribose 5-phosphate isomerase, putative [20544 - 21023] MW:17327.80	4.40009e-09	1.82	20.2686	14.4654	17316.9		4 (4 0 0 0 0)		0.04
129	Tc00.1047053506679.140 40S ribosomal protein S10, putative [45563 - 46048] MW:18249.59	4.59485e-09	2.83	30.2383	18.0124	18238.3		13 (13 0 0 0 0)		0.10
130	Tc00.1047053511815.4 proteasome regulatory ATPase subunit 5, putative [435 - 1] MW:16451.37	4.62202e-09	0.97	10.1982	10.3448	16441.5		1 (1 0 0 0 0)		0.01
131	Tc00.1047053510395.10 ATP synthase, alpha chain, mitochondrial precursor, putative [741 - 1] MW:25856.81	4.63294e-09	1.82	26.2836	15.7895	25840.8		5 (2 1 1 1 0)		0.17
132	Tc00.1047053509445.39 glutamate dehydrogenase, putative [5084 - 6233] MW:43276.22	5.15108e-09	4.73	60.2367	18.2768	43248.5		10 (10 0 0 0 0)		0.22
133	Tc00.1047053506753.130 hypothetical protein, conserved [20565 - 20939] MW:14035.78	5.23593e-09	2.67	30.313	33.0645	14027.1		8 (8 0 0 0 0)		0.15
134	Tc00.1047053510437.40 cytosolic malate dehydrogenase, putative [3409 - 4407] MW:35508.63	5.44551e-09	5.89	80.2313	20.1807	35486.2		20 (20 0 0 0 0)		0.68
135	Tc00.1047053503555.30 trypanothione reductase, putative [2956 - 4434] MW:53868.78	5.80356e-09	2.15	30.2384	4.47154	53834.6		4 (4 0 0 0 0)		0.08
136	Tc00.1047053416883.18 proteasome alpha 2 subunit, putative [1581 - 1042] MW:19764.26	5.98329e-09	0.87	10.1692	7.82123	19751.8		1 (1 0 0 0 0)		0.00
137	Tc00.1047053441401.10 imidazolonepropienase, putative [1999 - 1271] MW:26280.06	6.37266e-09	0.98	10.2278	4.54545	26263.1		2 (2 0 0 0 0)		0.03
138	Tc00.1047053510445.50 S-adenosylmethionine synthetase, putative [5009 - 6193] MW:43494.32	6.65377e-09	1.7	20.2103	5.32995	43467		5 (5 0 0 0 0)		0.09
139	Tc00.1047053504013.11 ribosomal protein L13, putative [664 - 2] MW:25317.36	7.44224e-09	2.77	30.2237	18.0996	25301.7		10 (10 0 0 0 0)		0.07
140	Tc00.1047053506411.10 thimet oligopeptidase, putative; metallo-peptidase, clan M	7.48965e-09	0.97	10.2303	1.74927	77530.1		4 (4 0 0 0 0)		0.07
141	Tc00.1047053510347.29 hypothetical protein, conserved [6534 - 6274] MW:9873.33	7.93864e-09	0.98	10.3229	20.9302	9867.05		2 (2 0 0 0 0)		0.06
142	Tc00.1047053507649.80 nucleolar RNA-binding protein, putative [24365 - 25453] MW:40999.49	7.98323e-09	1.9	20.2663	10.4972	40975.2		2 (2 0 0 0 0)		0.00
143	Tc00.1047053511635.10 histone H2B, putative [569 - 231] MW:12360.31	9.106e-09	0.98	10.2541	10.7143	12352.6		1 (1 0 0 0 0)		0.03
144	Tc00.1047053506309.150 elongation factor 1-gamma (EF-1-gamma), putative [37204 - 36881] MW:12090.20	9.31465e-09	3.5	50.3578		12082	EF-1-gamma	9 (9 0 0 0 0)		0.29
145	Tc00.1047053511189.30 40S ribosomal protein S13, putative [3763 - 3308] MW:17229.42	9.98994e-09	2.5	30.1563	21.192	17218.3		6 (6 0 0 0 0)		0.22
146	Tc00.1047053509733.170 transitional endoplasmic reticulum ATPase, putative [52033 - 54369] MW:86110.13	1.09516e-08	4.17	60.1918	5.78406	86055.9		7 (7 0 0 0 0)		0.11
147	Tc00.1047053508169.20 elongation factor 2, putative [3779 - 1239] MW:94189.98	1.13343e-08	0.96	10.1914	2.36407	94129.9		1 (1 0 0 0 0)		0.02
148	Tc00.1047053511903.40 hypothetical protein, conserved [3582 - 5081] MW:54754.12	1.17777e-08	6.67	80.2319	15.0301	54719.3		17 (17 0 0 0 0)		0.37
149	Tc00.1047053507689.30 glutamamyl carboxypeptidase, putative; metallo-peptidase, clan MH, family M18, putative [9524 - 8334] MW:43565.36	1.20307e-08	1.37	18.2326		43537.6		6 (1 5 0 0 0)		0.10
150	Tc00.1047053510099.120 D-isomer specific 2-hydroxyacid dehydrogenase-protein, putative [22418 - 23440] MW:38509.90	1.20393e-08	3.52	40.256	13.5294	38485.6		28 (28 0 0 0 0)		1.42
151	Tc00.1047053511293.69 glycosomal malate dehydrogenase, putative [23787 - 24758] MW:34084.87	1.26688e-08	0.95	10.2381	8.66873	34063.3		1 (1 0 0 0 0)		0.03
152	Tc00.1047053508013.120 elongation factor 1-alpha (EF-1-alpha), putative [16237 - 15785] MW:15655.73	1.30027e-08	13.71	168.3		15645.7	EF-1-alpha	47 (46 1 0 0 0)		1.51
153	Tc00.1047053509683.117 40S ribosomal protein S4, putative [34780 - 33959] MW:30875.24	1.30435e-08	6.62	90.2487	18.315	30855.8		13 (13 0 0 0 0)		0.38
154	Tc00.1047053467287.30 ATPase beta subunit, putative [5850 - 5269] MW:21204.06	1.43935e-08	0.96	10.256	12.4352	21190.7		1 (1 0 0 0 0)		0.03
155	Tc00.1047053504069.70 vacuolar ATP synthase, putative [12414 - 11824] MW:19809.20	1.50364e-08	0.97	10.2309	7.65306	19796.3		1 (1 0 0 0 0)		0.01
156	Tc00.1047053504191.10 sterol 24-c-methyltransferase, putative [286 - 1365] MW:40391.45	1.51305e-08	6.51	80.267	29.2479	40365.9		13 (13 0 0 0 0)		0.23
157	Tc00.1047053507297.10 cruzipain precursor, putative; cathepsin L-like, putative; major cysteine proteinase, putative [2 - 745] MW:27163.13	1.6184e-08	0.97	10.2377	5.66802	27145.1		5 (5 0 0 0 0)		0.11
158	Tc00.1047053503709.20 60S ribosomal protein L44, putative [4879 - 5136] MW:9942.84	1.63982e-08	2.19	30.1887	26.7442	9936.41		3 (3 0 0 0 0)		0.05
159	Tc00.1047053507641.290 HSP60; Cnp60 chaperonin HSP60, mitochondrial precursor; groELprotein; heat shock protein 60 [69470 - 67791] MW:59165.59	1.66982e-08	5.54	60.2352	15.7424	59128.8		22 (22 0 0 0 0)		0.63
160	Tc00.1047053506263.20 D-isomer specific 2-hydroxyacid dehydrogenase-protein, putative [1872 - 2468] MW:22242.22	1.67966e-08	0.93	10.212	8.58586	22228.2		3 (3 0 0 0 0)		0.11
161	Tc00.1047053510227.29 thioredoxin, putative [3322 - 4500] MW:43077.42	1.78759e-08	0.95	10.2468	3.56234	43050.5		2 (2 0 0 0 0)		0.00
162	Tc00.1047053511047.40 NADH-cytochrome B5 reductase, putative [8437 - 7517] MW:34634.17	1.82824e-08	0.92	10.1752	3.92157	34611.7		2 (2 0 0 0 0)		0.03
163	Tc00.1047053506963.10 60S ribosomal protein L10a, putative [667 - 5] MW:25145.51	1.8433e-08	0.85	10.1814	6.36364	25129.1		1 (1 0 0 0 0)		0.00
164	Tc00.1047053504087.20 hypothetical protein [14817 - 5866] MW:323246.45	1.90678e-08	0.94	10.2285	0.536373	323040		2 (2 0 0 0 0)		0.04
165	Tc00.1047053503611.20 ribosomal protein L24, putative [1976 - 2353] MW:14602.19	1.91688e-08	0.82	10.1584	13.6	14592.9		1 (1 0 0 0 0)		0.01
166	Tc00.1047053508169.20 elongation factor 2, putative [3779 - 1239] MW:94189.98	2.14627e-08	0.97	10.2321	1.41844	94129.9		1 (1 0 0 0 0)		0.01
167	Tc00.1047053506795.50 poly(A) polymerase, putative; polynucleotide adenylyltransferase, putative [16174 - 14237] MW:71259.30	2.17417e-08	3.44	48.2218		71215.3	A	12 (11 1 0 0 0)		0.30
168	Tc00.1047053506295.100 hypothetical protein, conserved [11940 - 12548] MW:24309.87	2.23472e-08	1.93	20.2284	13.8614	24294		3 (3 0 0 0 0)		0.02
169	Tc00.1047053507031.29 nucleosome assembly protein, putative [4520 - 5608] MW:41078.69	2.24266e-08	1.74	20.2164	5.24862	41053.9		3 (3 0 0 0 0)		0.04
170	Tc00.1047053511229.110 glycyl-tRNA synthetase, putative [16546 - 14675] MW:70095.81	2.51386e-08	1.53	20.1422	3.85233	70051.8		3 (3 0 0 0 0)		0.04
171	Tc00.1047053511139.20 40S ribosomal protein S11, putative [2056 - 1535] MW:19957.10	2.77287e-08	3.5	40.2319	20.2312	19944.6		12 (12 0 0 0 0)		0.06
172	Tc00.1047053508445.20 iron superoxide dismutase, putative [2634 - 3257] MW:23354.25	2.86069e-08	0.98	10.2835	6.76328	23339.6		5 (5 0 0 0 0)		0.10
173	Tc00.1047053506629.200 hypothetical protein, conserved [37430 - 38425] MW:37490.21	3.08393e-08	1.91	20.2391	10.2719	37467.2		5 (5 0 0 0 0)		0.07
174	Tc00.1047053447255.10 hypothetical protein, conserved [2435 - 1962] MW:17136.10	3.14885e-08	0.96	10.2065	6.36943	17125.2		3 (3 0 0 0 0)		0.02
175	Tc00.1047053503841.10 proteasome activator protein PA26, putative [2 - 685] MW:24659.92	3.26084e-08	2.29	30.2634	12.7753	24644.6		3 (3 0 0 0 0)		0.04
176	Tc00.1047053506959.30 ATP-dependent DEAD/H RNA helicase, putative [9103 - 7883] MW:46751.56	3.44735e-08	2.31	30.2458	11.0837	46722.5		6 (6 0 0 0 0)		0.11
177	Tc00.1047053504163.40 fructose-bisphosphate aldolase, glycosomal, putative [5763 - 6881] MW:40833.68	3.55004e-08	2.98	40.1752	7.7957	40807.8		8 (8 0 0 0 0)		0.12
178	Tc00.1047053508169.20 elongation factor 2, putative [3779 - 1239] MW:94189.98	3.61376e-08	0.98	10.2491	2.36407	94129.9		1 (1 0 0 0 0)		0.04
179	Tc00.1047053508999.190 calpain-like cysteine peptidase, putative; cysteine peptidase, Clan CA, family C2, putative [59404 - 61917] MW:95766.56	3.67874e-08	3.68	40.2171	6.57109	95706.6		8 (8 0 0 0 0)		0.14
180	Tc00.1047053508827.70 40S ribosomal protein S17, putative [19709 - 20299] MW:22635.50	3.99094e-08	2.62	30.2703	21.4286	22620.8		10 (10 0 0 0 0)		0.27
181	Tc00.1047053509695.200 t-complex protein 1, delta subunit, putative [45412 - 47025] MW:58739.11	4.24731e-08	1.81	20.2489	4.84171	58701.7		2 (2 0 0 0 0)		0.01
182	Tc00.1047053506937.10 cytosolic malate dehydrogenase, putative [1902 - 904] MW:35589.66	4.46774e-08	1.9	20.2618	12.6506	35567.2		5 (5 0 0 0 0)		0.13
183	Tc00.1047053506247.10 protein disulfide isomerase, putative [2 - 631] MW:23317.27	5.78651e-08	1.58	20.1469	14.3541	23302.6		3 (3 0 0 0 0)		0.04
184	Tc00.1047053506679.94 40S ribosomal protein S18, putative [26867 - 27328] MW:17547.31	5.89079e-08	2.84	30.2347	14.3791	17536.4		8 (8 0 0 0 0)		0.18
185	Tc00.1047053507681.150 40S ribosomal protein S24E, putative [33579 - 33992] MW:15667.57	6.23909e-08	1.89	20.2139	11.6788	15657.8		4 (4 0 0 0 0)		0.11
186	Tc00.1047053508461.410 t-complex protein 1, eta subunit, putative [107617 - 109323] MW:61400.60	7.19766e-08	1.87	20.2446	5.28169	61361.6		4 (4 0 0 0 0)		0.08
187	Tc00.1047053505989.110 hypothetical protein, conserved [19638 - 18874] MW:28685.48	7.22906e-08	6.01	68.2419	34.252	28667.4		19 (16 3 0 0 0)		0.34
188	Tc00.1047053506831.70 glutamyl-tRNA synthetase, putative [15022 - 16824] MW:68569.43	7.2375e-08	0.89	18.1359	5.83333	68526.3		2 (1 1 0 0 0)		0.03
189	Tc00.1047053503849.60 NADH-dependent fumarate reductase, putative [17748 - 15379] MW:85491.21	7.45709e-08	2.59	30.2057	3.92902	85437.9		5 (5 0 0 0 0)		0.03
190	Tc00.1047053511573.58 nucleolar protein, putative [7498 - 8659] MW:42960.52	7.53741e-08	0.96	10.2312	3.10078	42933.4		2 (2 0 0 0 0)		0.01
191	Tc00.1047053504153.310 heat shock protein, putative [84247 - 81995] MW:83911.13	8.1369e-08	2.54	30.2848	5.33333	83858.7		4 (4 0 0 0 0)		0.04
192	Tc00.1047053507671.30 EF-1-beta 25 kDa translation elongation factor 1-beta [3775 - 4443] MW:24451.81	8.23014e-08	4.05	50.2162	14.4144	24436.8		10 (10 0 0 0 0)		0.27
193	Tc00.1047053506963.10 60S ribosomal protein L10a, putative [667 - 5] MW:25145.51	8.29251e-08	0.93	10.1946	6.36364	25129.1		1 (1 0 0 0 0)		0.00
194	Tc00.1047053506925.319 isocitrate dehydrogenase, putative [81655 - 82896] MW:46858.63	8.31535e-08	4.48	60.2057	13.0751	46828.6		13 (13 0 0 0 0)		0.16
195	Tc00.1047053507617.9 TcPGFS prostaglandin F2alpha synthase [3411 - 4179] MW:28212.17	9.01562e-08	8.36	110.26	35.9375	28194.5		29 (29 0 0 0 0)		0.49
196	Tc00.1047053511515.40 heat shock 70 kDa protein, mitochondrial precursor, putative [5274 - 4657] MW:22573.74	9.38874e-08	4.42	50.1961	26.8293	22560		16 (16 0 0 0 0)		0.52
197	Tc00.1047053506401.320 60S ribosomal protein L7a, putative [88186 - 87227] MW:34871.23	1.00484e-07	2.8	30.2211	11.2853	34849.7		6 (6 0 0 0 0)		0.07
198	Tc00.1047053509769.60 hypothetical protein, conserved [14705 - 13857] MW:32231.69	1.0322e-07	0.97	10.2477	8.51064	32211.7		1 (1 0 0 0 0)		0.02
199	Tc00.1047053426435.9 fatty acid desaturase, putative [3 - 362] MW:13485.47	1.03705e-07	3.49	40.1694	42.8571	13477.1		7 (7 0 0 0 0)		0.09
200	Tc00.1047053511531.50 glucosamine-6-phosphate isomerase, putative; glucosamine-6-phosphate deaminase, putative [11558 - 10719] MW:31441.93	1.0562e-07	4.41	50.2435	22.2222	31422.2		10 (10 0 0 0 0)		0.23
201	Tc00.1047053432677.20 heat shock 70 kDa protein, mitochondrial precursor, putative [1058 - 1618] MW:20300.02	1.09457e-07	3.61	40.2298	19.7861	20287.5		9 (9 0 0 0 0)		0.21
202	Tc00.1047053503611.20 ribosomal protein L24, putative [1976 - 2353] MW:14602.19	1.17523e-07	0.82	10.1723	13.6	14592.9		1 (1 0 0 0 0)		0.01
203	Tc00.1047053504069.30 60S ribosomal protein L32, putative [3515 - 3114] MW:15609.28	1.23786e-07	4.04	50.2223	39.8496	15599.5		12 (12 0 0 0 0)		0.16
204	Tc00.1047053510265.10 quinone oxidoreductase, putative [2175 - 1171] MW:36020.86	1.24362e-07	0.97	10.2259	3.29341	35998.1		3 (3 0 0 0 0)		0.03
205	Tc00.1047053506563.220 calpain-like cysteine peptidase, putative; cysteine peptidase, Clan CA, family C2, putative [46808 - 46227] MW:21937.08	1.25984e-07	3.36	40.2707	24.8705	21922.8		7 (7 0 0 0 0)		0.12
206	Tc00.1047053509099.50 trypanothione synthetase, putative [15626 - 13683] MW:73565.98	1.28189e-07	2.85	30.2524	6.64606	73519.9		4 (4 0 0 0 0)		0.06
207	Tc00.1047053508601.141 dipeptidyl-peptidase, putative [24517 - 26490] MW:74450.55	1.28268e-07	3.33	48.2251	8.66261	74403.1		7 (6 1 0 0 0)		0.15
208	Tc00.1047053506367.30 hypothetical protein, conserved [3962 - 2967] MW:37619.39	1.33773e-07	6.22	80.2872	29.3051	37596.2		21 (21 0 0 0 0)		0.65
209	Tc00.1047053506983.39 calpain-like cysteine peptidase, putative [6212 - 6556] MW:12847.52	1.44754e-07	6.5	80.2535	46.4912	12839.4		34 (34 0 0 0 0)		1.16
210	Tc00.1047053506219.40 hypothetical protein, conserved [4213 - 5145] MW:34147.76	1.47637e-07	1.88	20.2473	7.74193	34126		4 (4 0 0 0 0)		0.06
211	Tc00.1047053503453.30 60S ribosomal protein L30, putative [5708 - 6025] MW:11589.47	1.48972e-07	1.7	20.2378	17.1429	11582.1		3 (3 0 0 0 0)		0.04
212	Tc00.1047053510751.4 aminopeptidase P, putative [1190 - 1] MW:44412.77	1.55079e-07	0.83	10.1522	3.78788	44384		1 (1 0 0 0 0)		0.02
213	Tc00.1047053511531.40 chaperonin alpha subunit, putative [8550 - 6907] MW:59391.48	1.7398e-07	3.19	40.2576	7.49543	59354.7		5 (5 0 0 0 0)		0.10
214	Tc00.1047053511821.179 hypothetical protein, conserved [47099 - 43383] MW:143826.94	2.07147e-07	1.84	20.3154	18.9822	143741		6 (6 0 0 0 0)		0.14
215	Tc00.1047053510101.140 pyruvate phosphate dikinase, putative [30198 - 27457] MW:100849.86	2.14863e-07	1.56	20.1725	3.06681	100786		7 (7 0 0 0 0)		0.53
216	Tc00.1047053506559.70 hypothetical protein, conserved [15143 - 14670] MW:17129.03	2.15297e-07	0.97	10.2133	7.00637	17118.2		3 (3 0 0 0 0)		0.04
217	Tc00.1047053507241.30 arginine kinase, putative [7379 - 8452] MW:40197.70	2.33244e-07	0.97	10.2461	4.20168	40172.5		1 (1 0 0 0 0)		0.01
218	Tc00.1047053511461.20 tyrosine aminotransferase [5999 - 7249] MW:46129.77	2.58122e-07	2.18	28.2141	12.5	46100.4		8 (6 2 0 0 0)		0.23
219	Tc00.1047053511303.34 hypothetical protein, conserved [11612 - 10719] MW:32410.73	2.66278e-07	0.95	10.2115	5.72391	32390.2		1 (1 0 0 0 0)		0.00
220	Tc00.1047053503395.50 40S ribosomal protein S12, putative [5657 - 6082] MW:15770.05	2.68426e-07	0.97	10.2138	7.0922	15760.2		2 (2 0 0 0 0)		0.01
221	Tc00.1047053504003.60 chaperonin/T-complex protein 1 gamma subunit, putative [11888 - 10221] MW:60668.83	2.69569e-07	2.67	30.1937	5.76577	60630.5		5 (5 0 0 0 0)		0.10
222	Tc00.1047053505183.30 malic enzyme, putative [7758 - 6061] MW:62673.80	2.70379e-07	2.5	30.1617	7.25664	62634.6		6 (6 0 0 0 0)		0.10
223	Tc00.1047053504105.94 ribosomal protein S25, putative [17150 - 17482] MW:12350.83	2.73388e-07	0.97	10.2622	14.5455	12342.9		2 (2 0 0 0 0)		0.03
224	Tc00.1047053506405.10 phosphomannomutase-like protein, putative [4802 - 3045] MW:65055.95	2.76119e-07	0.89	10.172	2.22222	65014.9		2 (2 0 0 0 0)		0.04
225	Tc00.1047053510039.40 nitrilase, putative [10192 - 11022] MW:30860.13	3.14109e-07	0.94	10.1831	3.98551	30840.2		1 (1 0 0 0 0)		0.00
226	Tc00.1047053511441.10 calpain cysteine peptidase, putative; cysteine peptidase, Clan CA, family C2, putative [1 - 3828] MW:145228.49	3.25427e-07	1.07	16.2255	3.05882	145138		4 (3 0 1 0 0)		0.06
227	Tc00.1047053510165.10 heat shock protein DnaJ, putative [2 - 877] MW:32564.69	3.27431e-07	0.96	10.1735	3.43643	32543.9		1 (1 0 0 0 0)		0.00
228	Tc00.1047053504107.10 calpain-like cysteine peptidase, putative [1729 - 2] MW:65526.90	3.29906e-07	1.86	20.2235	3.99306	65485.4		3 (3 0 0 0 0)		0.03
229	Tc00.1047053504423.40 mitotubule-associated protein Gb4, putative [12527 - 10596] MW:73363.52	3.67628e-07	0.92	10.1914	5.59876	73318.3		1 (1 0 0 0 0)		0.03
230	Tc00.1047053511903.120 transketolase, putative [16943 - 18961] MW:72798.61	3.74003e-07	0.85	10.157	3.27381	72752.7		1 (1 0 0 0 0)		0.03
231	Tc00.1047053508461.500 60S ribosomal protein L27A/L29, putative [120191 - 120628] MW:16195.87	4.10771e-07	0.87	10.1915	11.0345	16185.7		5 (5 0 0 0 0)		0.07
232	Tc00.1047053505843.20 60S ribosomal protein L6, putative [2658 - 3239] MW:21471.40	4.21101e-07	0.72	10.1265	6.73575	21458.1		1 (1 0 0 0 0)		0.02
233	Tc00.1047053509499.14 tryparedoxin peroxidase, putative [3063 - 2383] MW:25506.18	4.57081e-07	2.54	30.2088	15.4867	25490.1		8 (8 0 0 0 0)		0.14
234	Tc00.1047053503747.10 tyrosine aminotransferase, putative [3 - 650] MW:24049.76	4.62018e-07	0.92	10.1834	5.11628	24034.3		2 (2 0 0 0 0)		0.03
235	Tc00.1047053507925.40 pyridoxal kinase, putative [7870 - 6968] MW:33444.90	4.79843e-07	2.54	30.2606	8.33333	33423.7		3 (3 0 0 0 0)		0.04
236	Tc00.1047053504109.160 electron transfer flavoprotein, putative [34497 - 35303] MW:29757.85	4.89486e-07	1.61	20.2384	7.83582	29739		2 (2 0 0 0 0)		0.03
237	Tc00.1047053511803.40 hypothetical protein, conserved [5864 - 7720] MW:69999.10	5.26822e-07	1.25	16.2118	3.07443	69954.9		3 (2 0 1 0 0)		0.01
238	Tc00.1047053508409.210 HIP Hsc70-interacting protein, putative [39222 - 38086] MW:41608.10	5.43438e-07	1.31	20.1896	5.55556	41582.3		4 (4 0 0 0 0)		0.08
239	Tc00.1047053511815.170 hypothetical protein, conserved [30908 - 29298] MW:60571.14	5.51632e-07	2.46	30.2105	7.27612	60534.8		3 (3 0 0 0 0)		0.02
240	Tc00.1047053504181.20 40S ribosomal protein S23, putative [2092 - 2523] MW:15925.54	5.7618e-07	2.57	40.1732	22.3776	15915.7		11 (11 0 0 0 0)		0.20
241	Tc00.1047053506241.170 40S ribosomal protein S6, putative [49632 - 48880] MW:28293.08	6.28812e-07	1.42	16.2243	6	28275.9		3 (2 0 1 0 0)		0.05
242	Tc00.1047053508555.60 cytoskeleton-associated protein CAP5.5, putative; cysteine peptidase, Clan CA, family C2, putative [10855 - 13275] MW:89807.74	6.29082e-07	3.84	52.2399	7.94045	89751.2		10 (9 0 0 0 1)		0.30
243	Tc00.1047053506989.190 lipophosphoglycan biosynthetic protein, putative; heat shock protein 90, putative; glucose regulated protein 94, putative [39358 - 37070] MW:87022.17	6.43514e-07	1.68	20.1747	2.3622	86968.6		2 (2 0 0 0 0)		0.05
244	Tc00.1047053506503.69 glycosomal malate dehydrogenase, putative [16130 - 15159] MW:34067.79	6.52965e-07	5.12	60.2253	27.2446	34046.2		13 (13 0 0 0 0)		0.30
245	Tc00.1047053506945.290 ribosomal protein L15, putative [49080 - 49694] MW:24223.38	6.56745e-07	2.14	30.1752	4.90196	24208.3		5 (5 0 0 0 0)		0.11
246	Tc00.1047053511211.160 heat shock protein 70 (HSP70), putative [33449 - 31485] MW:70931.04	7.36248e-07	0.96	10.1694	1.37615	70887.2	HSP70	1 (1 0 0 0 0)		0.01
247	Tc00.1047053510877.30 hypothetical protein, conserved [5517 - 6209] MW:25108.57	8.61353e-07	0.98	10.2749	6.52174	25093.8		1 (1 0 0 0 0)		0.02
248	Tc00.1047053511163.10 seryl-tRNA synthetase, putative [1 - 684] MW:25713.21	8.6254e-07	0.95	10.1977	6.60793	25696.3		1 (1 0 0 0 0)		0.02
249	Tc00.1047053508671.20 serine carboxypeptidase (CBP1), putative; serine peptidase, clan SC, family S10, putative [1176 - 2768] MW:59518.65	8.74662e-07	5.2	60.218	13.2075	59480	CBP1	17 (17 0 0 0 0)		0.32
250	Tc00.1047053503671.10 aminopeptidase, putative; metallo-peptidase, clan MA(E), family M1, putative [2 - 730] MW:27378.45	8.9387e-07	4.15	50.2705		27361	E	6 (6 0 0 0 0)		0.12
251	Tc00.1047053507089.270 dihydrolipoyl dehydrogenase, putative [62448 - 61015] MW:50512.14	9.07352e-07	0.95	10.1932	2.30608	50479.9		6 (6 0 0 0 0)		0.03
252	Tc00.1047053511211.160 heat shock protein 70 (HSP70), putative [33449 - 31485] MW:70931.04	9.12689e-07	0.96	10.1751	1.37615	70887.2	HSP70	1 (1 0 0 0 0)		0.01
253	Tc00.1047053506779.50 proteasome beta 3 subunit, putative [5590 - 6207] MW:22377.71	9.20687e-07	1.82	20.1913	7.80488	22363.1		4 (4 0 0 0 0)		0.09
254	Tc00.1047053508503.20 cytochrome c oxidase subunit V, putative [1447 - 2037] MW:22251.42	9.4315e-07	0.95	10.1617	7.14286	22237.3		1 (1 0 0 0 0)		0.01
255	Tc00.1047053507993.330 diphosphomevalonate decarboxylase, putative [72311 - 73453] MW:42119.00	1.06103e-06	0.85	10.1648	5	42092.1		2 (2 0 0 0 0)		0.06
256	Tc00.1047053511211.160 heat shock protein 70 (HSP70), putative [33449 - 31485] MW:70931.04	1.09415e-06	0.96	10.1874	1.37615	70887.2	HSP70	1 (1 0 0 0 0)		0.01
257	Tc00.1047053508197.10 60S ribosomal protein L11, putative [666 - 88] MW:22258.85	1.17201e-06	3.43	40.2113	14.5833	22244.8		7 (7 0 0 0 0)		0.10
258	Tc00.1047053506297.150 40S ribosomal protein S5, putative [35603 - 36175] MW:21252.56	1.34409e-06	2.06	30.2171	20.5263	21239.4		4 (4 0 0 0 0)		0.10
259	Tc00.1047053503617.40 ATPase alpha subunit, putative [11507 - 10860] MW:24379.36	1.40675e-06	1.73	20.1879	13.4884	24363.7		3 (3 0 0 0 0)		0.04
260	Tc00.1047053506795.44 hypothetical protein, conserved [14008 - 12233] MW:63521.50	1.41822e-06	0.87	10.1721	3.04569	63481.4		1 (1 0 0 0 0)		0.01
261	Tc00.1047053506749.20 flagellar calcium-binding protein, putative [6270 - 5635] MW:23818.84	1.45767e-06	3.45	50.242	24.1706	23804		15 (15 0 0 0 0)		0.24
262	Tc00.1047053442383.9 40S ribosomal protein SA, putative [329 - 1] MW:12132.20	1.49907e-06	2.17	30.1943	33.0275	12124.4		5 (5 0 0 0 0)		0.10
263	Tc00.1047053504199.20 hypothetical protein, conserved [6881 - 6423] MW:16360.48	1.5394e-06	2.12	30.1946	17.7632	16350.4		9 (9 0 0 0 0)		0.28
264	Tc00.1047053505843.10 glutamate dehydrogenase, putative [1 - 636] MW:24121.45	1.54766e-06	3.41	40.2022	11.3744	24106.2		8 (8 0 0 0 0)		0.20
265	Tc00.1047053510311.90 quinone oxidoreductase, putative [26860 - 27864] MW:35978.88	1.56988e-06	0.98	10.3046	6.58683	35956.1		2 (2 0 0 0 0)		0.03
266	Tc00.1047053507831.60 heat shock protein, putative [18266 - 20764] MW:93525.98	1.73223e-06	2.12	28.1612	2.76442	93467.7		6 (5 1 0 0 0)		0.07
267	Tc00.1047053510957.9 calpain-like cysteine peptidase, putative [1048 - 1] MW:40307.92	1.98473e-06	0.88	10.1708	3.15186	40283.3		2 (2 0 0 0 0)		0.04
268	Tc00.1047053510889.120 alanine aminotransferase, putative; glutamic--alanine transaminase, putative; glutamic--pyruvic transaminase, putative [23875 - 22394] MW:54373.42	2.32011e-06	0.97	10.2235	2.23124	54338.6		2 (2 0 0 0 0)		0.00
269	Tc00.1047053511811.10 40S ribosomal protein S15, putative [1575 - 1117] MW:17517.30	2.38783e-06	1.36	20.2027	17.1053	17506.4		5 (4 1 0 0 0)		0.15
270	Tc00.1047053508153.280 60S ribosomal protein L13, putative [53251 - 53907] MW:25293.46	2.50571e-06	3.67	40.2326	22.4771	25277.8		19 (19 0 0 0 0)		0.18
271	Tc00.1047053511277.290 aconitase, putative [75290 - 77986] MW:98706.34	2.56507e-06	4.29	50.2158	9.24276	98644.2		6 (6 0 0 0 0)		0.07
272	Tc00.1047053504069.80 ATP synthase F1 subunit gamma protein, putative [13756 - 12836] MW:34626.37	2.61414e-06	0.98	10.2347	4.90196	34604.8		2 (2 0 0 0 0)		0.02
273	Tc00.1047053503925.6 hypothetical protein, conserved [2054 - 1794] MW:9907.34	2.6966e-06	2.06	30.2238	24.4186	9901.03		7 (7 0 0 0 0)		0.22
274	Tc00.1047053511815.40 hypothetical protein, conserved [8806 - 7391] MW:52581.02	2.71973e-06	0.87	10.1747	3.39703	52548.1		1 (1 0 0 0 0)		0.01
275	Tc00.1047053506593.19 ribosomal protein S7, putative [1349 - 1957] MW:23914.17	2.73242e-06	3.78	50.2502	24.2574	23899.2		8 (8 0 0 0 0)		0.15
276	Tc00.1047053509505.30 10 kDa heat shock protein, putative [6506 - 6808] MW:10700.38	2.82883e-06	3.16	40.2059	42	10693.8		28 (27 1 0 0 0)		2.79
277	Tc00.1047053504013.60 regulatory subunit of protein kinase a-like protein, putative [9495 - 7819] MW:62801.04	2.8366e-06	3.49	50.1761	9.67742	62762.3		10 (10 0 0 0 0)		0.12
278	Tc00.1047053511635.10 histone H2B, putative [569 - 231] MW:12360.31	2.99531e-06	0.97	10.2244	10.7143	12352.6		1 (1 0 0 0 0)		0.03
279	Tc00.1047053508197.10 60S ribosomal protein L11, putative [666 - 88] MW:22258.85	3.30974e-06	0.96	10.1987	5.20833	22244.8		1 (1 0 0 0 0)		0.02
280	Tc00.1047053504423.30 hypothetical protein, conserved [9009 - 6544] MW:93722.40	3.4217e-06	2.98	40.1821	5.23752	93664.3		7 (7 0 0 0 0)		0.11
281	Tc00.1047053504163.30 40S ribosomal protein S9, putative [4914 - 5486] MW:22133.71	3.55133e-06	1.77	30.1875	22.6316	22119.9		7 (7 0 0 0 0)		0.06
282	Tc00.1047053510965.5 elongation factor 2, putative [519 - 1] MW:19113.80	3.59282e-06	1.78	20.1653	12.1387	19101.8		5 (5 0 0 0 0)		0.06
283	Tc00.1047053506789.280 methylthioadenosine phosphorylase, putative [63753 - 62830] MW:33176.80	4.05438e-06	1.24	20.1571	7.81759	33155.8		4 (4 0 0 0 0)		0.06
284	Tc00.1047053508827.40 acyl-CoA dehydrogenase, putative [8097 - 9971] MW:68669.57	4.14419e-06	2.68	30.226	6.89103	68625.7		8 (8 0 0 0 0)		0.08
285	Tc00.1047053511523.20 hypothetical protein, conserved [5308 - 4958] MW:13118.80	4.19112e-06	0.93	10.1664	9.48276	13110.5		1 (1 0 0 0 0)		0.00
286	Tc00.1047053504213.120 proteasome alpha 3 subunit, putative [31274 - 30414] MW:31927.94	4.3532e-06	0.9	10.1944	4.1958	31908.1		3 (3 0 0 0 0)		0.00
287	Tc00.1047053503653.60 cytochrome b-domain protein, putative [10055 - 9111] MW:35447.77	4.4054e-06	1.61	20.2252	7.32484	35425		3 (3 0 0 0 0)		0.04
288	Tc00.1047053511211.160 heat shock protein 70 (HSP70), putative [33449 - 31485] MW:70931.04	4.58635e-06	0.97	10.1881	1.52905	70887.2	HSP70	1 (1 0 0 0 0)		0.03
289	Tc00.1047053506563.40 beta tubulin, putative [10408 - 9080] MW:49699.87	4.84458e-06	0.96	10.1896	2.26244	49667.8		5 (5 0 0 0 0)		0.17
290	Tc00.1047053508461.80 TcPGFS prostaglandin F2alpha synthase [19350 - 18211] MW:42237.84	5.17501e-06	1.58	20.216	8.17942	42211.6		4 (4 0 0 0 0)		0.09
291	Tc00.1047053510739.19 cystathione gamma lyase, putative [2358 - 2882] MW:18983.26	5.58963e-06	0.96	10.1922	6.28571	18971.2		1 (1 0 0 0 0)		0.01
292	Tc00.1047053505945.20 ribonuclease mar1, putative [5877 - 5287] MW:21435.95	5.67497e-06	1.5	20.3309	15.8163	21421.8		3 (3 0 0 0 0)		0.07
293	Tc00.1047053508175.309 60S ribosomal protein L19, putative [83092 - 82061] MW:36436.66	5.86514e-06	2.78	30.1997	7.58017	36414.6		5 (5 0 0 0 0)		0.07
294	Tc00.1047053510821.60 ribonucleoprotein p18, mitochondrial precursor, putative [12411 - 13121] MW:27075.01	6.20693e-06	1.58	18.2076	12.2881	27057.2		5 (2 3 0 0 0)		0.11
295	Tc00.1047053507053.170 hypothetical protein, conserved [35023 - 35979] MW:34946.74	6.41861e-06	0.88	10.1785	4.08805	34924.9		1 (1 0 0 0 0)		0.01
296	Tc00.1047053507569.10 hypothetical protein, conserved [4358 - 1902] MW:93092.87	6.6039e-06	1.44	18.1638	2.81174	93035.2		5 (4 1 0 0 0)		0.09
297	Tc00.1047053504949.30 succinate dehydrogenase, putative [2222 - 2782] MW:21351.55	7.06556e-06	0.93	10.1479	6.98925	21337.7		1 (1 0 0 0 0)		0.02
298	Tc00.1047053503613.20 proteasome alpha 7 subunit, putative [5253 - 4510] MW:28048.78	7.53396e-06	0.96	10.2143	4.8583	28031.4		1 (1 0 0 0 0)		0.01
299	Tc00.1047053511635.10 histone H2B, putative [569 - 231] MW:12360.31	7.54455e-06	0.95	10.1578	7.14286	12352.6		1 (1 0 0 0 0)		0.00
300	Tc00.1047053506297.240 pretranslocation protein, alpha subunit, putative; SEC61-	8.46677e-06	0.98	10.251	2.7027	53561.8		1 (1 0 0 0 0)		0.01
301	Tc00.1047053508197.10 60S ribosomal protein L11, putative [666 - 88] MW:22258.85	8.68158e-06	0.97	10.2079	5.20833	22244.8		1 (1 0 0 0 0)		0.02
302	Tc00.1047053504313.10 trans-sialidase, putative [2100 - 4964] MW:102190.66	8.8063e-06	0.28	8.13103	1.46751	102127		1 (0 1 0 0 0)		0.02
303	Tc00.1047053506195.120 lysosomal alpha-mannosidase precursor, putative [18434 - 21367] MW:111247.07	9.31266e-06	0.91	10.1381	0.921187	111177		2 (2 0 0 0 0)		0.02
304	Tc00.1047053506441.20 hypothetical protein, conserved [3330 - 6578] MW:123457.65	9.82933e-06	0.96	10.1743	0.924214	123383		1 (1 0 0 0 0)		0.02
305	Tc00.1047053504013.100 ribosomal protein S19, putative [16612 - 16109] MW:18791.05	9.834e-06	3.36	40.1968	15.5689	18779.1		12 (12 0 0 0 0)		0.21
306	Tc00.1047053506297.260 lanosterol 14-alpha-demethylase, putative [63035 - 64480] MW:54668.47	9.97078e-06	3.81	50.2234	8.93971	54633.2		9 (9 0 0 0 0)		0.24
307	Tc00.1047053506885.350 proteasome alpha 1 subunit, putative [83441 - 82689] MW:27499.38	1.08736e-05	0.95	10.2292	6	27481.8		6 (6 0 0 0 0)		0.04
308	Tc00.1047053506177.20 lectin, putative [5000 - 3312] MW:66019.70	1.17642e-05	0.91	10.1456	2.31317	65979.8		1 (1 0 0 0 0)		0.01
309	Tc00.1047053504839.50 nucleosome assembly protein-like protein, putative [10459 - 9107] MW:50331.02	1.1835e-05	0.86	10.1334	4	50300.2		1 (1 0 0 0 0)		0.01
310	Tc00.1047053511733.90 hypothetical protein, conserved [13740 - 14090] MW:13055.79	1.3714e-05	0.93	10.1881	9.48276	13047.6		2 (2 0 0 0 0)		0.02
311	Tc00.1047053509937.180 tyrosyl-tRNA synthetase, putative [41589 - 43661] MW:76901.36	1.46903e-05	0.93	10.1563	2.02899	76852.8		2 (2 0 0 0 0)		0.02
312	Tc00.1047053511581.10 fatty acyl CoA synthetase 2, putative [2 - 1039] MW:39132.17	1.54482e-05	0.73	10.1041	2.6087	39106.9		1 (1 0 0 0 0)		0.00
313	Tc00.1047053511211.120 activated protein kinase C receptor, putative; guanine nucleotide-binding protein beta subunit-like protein, putative [24386 - 23430] MW:35031.27	1.66134e-05	3.37	40.1735	14.7799	35009.2		4 (4 0 0 0 0)		0.10
314	Tc00.1047053506441.20 hypothetical protein, conserved [3330 - 6578] MW:123457.65	1.72516e-05	2.27	38.1783	3.8817	123383		5 (4 1 0 0 0)		0.07
315	Tc00.1047053508197.10 60S ribosomal protein L11, putative [666 - 88] MW:22258.85	1.85581e-05	0.97	10.2174	5.20833	22244.8		1 (1 0 0 0 0)		0.01
316	Tc00.1047053511825.80 I/6 autoantigen, putative [14160 - 13513] MW:23119.12	1.95393e-05	0.7	10.1256	7.44186	23104.6		1 (1 0 0 0 0)		0.00
317	Tc00.1047053510127.79 actin, putative [20204 - 21228] MW:38096.46	2.00551e-05	0.93	10.1784	3.22581	38071.9		1 (1 0 0 0 0)		0.00
318	Tc00.1047053509997.30 tryparedoxin, putative [5251 - 5685] MW:16037.24	2.09679e-05	2.23	30.1855	21.5278	16027.1		7 (7 0 0 0 0)		0.25
319	Tc00.1047053506391.10 CALA2 calmodulin [799 - 1248] MW:16824.54	2.23939e-05	1.85	20.1753	6.04027	16813.8		2 (2 0 0 0 0)		0.01
320	Tc00.1047053509011.40 calreticulin, putative [10762 - 11967] MW:46211.54	2.51626e-05	2.55	30.2208	5.98504	46182.7		5 (5 0 0 0 0)		0.12
321	Tc00.1047053504867.40 acetyltransferase, putative [5931 - 5320] MW:23008.42	2.61328e-05	0.92	10.1542	6.40394	22993.8		1 (1 0 0 0 0)		0.01
322	Tc00.1047053507241.30 arginine kinase, putative [7379 - 8452] MW:40197.70	2.6453e-05	0.96	10.2147	4.20168	40172.5		1 (1 0 0 0 0)		0.00
323	Tc00.1047053506207.50 IgE-dependent histamine-releasing factor, putative [9641 - 10153] MW:19586.75	2.78092e-05	2.52	40.1586	16.4706	19574.5		8 (5 1 2 0 0)		0.18
324	Tc00.1047053506529.360 cytochrome C oxidase subunit IV, putative [85938 - 84934] MW:38948.51	2.84492e-05	0.96	10.1706	2.69461	38924.4		2 (2 0 0 0 0)		0.02
325	Tc00.1047053508693.190 hypothetical protein, conserved [48211 - 50730] MW:96580.70	3.03995e-05	1.24	18.1477	10.3695	96523.7		2 (1 1 0 0 0)		0.05
326	Tc00.1047053511211.160 heat shock protein 70 (HSP70), putative [33449 - 31485] MW:70931.04	3.12515e-05	0.84	10.1325	1.52905	70887.2	HSP70	1 (1 0 0 0 0)		0.05
327	Tc00.1047053507713.30 heat shock protein 85, putative [3269 - 5383] MW:80726.37	3.3812e-05	0.97	10.2359	1.70454	80675.7		1 (1 0 0 0 0)		0.03
328	Tc00.1047053508741.140 imidazolonepropionase, putative [29729 - 31021] MW:46733.34	4.12559e-05	1.46	20.1602	6.04651	46703.6		5 (5 0 0 0 0)		0.09
329	Tc00.1047053510901.60 replication factor A, 51kDa subunit, putative [9018 - 10415] MW:51940.74	4.25967e-05	0.96	10.1987	3.65591	51908.4		1 (1 0 0 0 0)		0.00
330	Tc00.1047053506211.160 ADP,ATP carrier protein 1, mitochondrial precursor, putative; ADP/ATP translocase 1, putative [49425 - 50369] MW:34954.89	4.41725e-05	0.86	10.1306	3.82166	34932		1 (1 0 0 0 0)		0.02
331	Tc00.1047053510879.110 ribosomal protein L3, putative [18495 - 19781] MW:48539.53	4.48204e-05	3.97	68.1693	13.3178	48509.4		11 (9 2 0 0 0)		0.26
332	Tc00.1047053509205.120 hypothetical protein, conserved [19375 - 21306] MW:72862.69	4.6414e-05	0.92	10.217	2.48834	72816.4		1 (1 0 0 0 0)		0.01
333	Tc00.1047053511261.140 60S ribosomal protein L34, putative [36388 - 35873] MW:19608.22	4.76734e-05	2.94	40.2	17.5439	19596.2		5 (5 0 0 0 0)		0.10
334	Tc00.1047053506559.470 ribosomal protein L35A, putative [112285 - 111836] MW:16891.75	5.17705e-05	2.14	30.175	14.094	16881.2		7 (7 0 0 0 0)		0.12
335	Tc00.1047053504181.50 t-complex protein 1, delta subunit, putative [5925 - 6539] MW:22251.62	5.35648e-05	0.96	10.1827	4.41176	22237.4		2 (2 0 0 0 0)		0.01
336	Tc00.1047053506591.4 lipophosphoglycan biosynthetic protein, putative [705 - 1] MW:26160.74	5.45903e-05	0.66	10.1109	3.40426	26144.5		2 (2 0 0 0 0)		0.02
337	Tc00.1047053506933.60 mitochondrial RNA binding protein, putative [19861 - 19433] MW:14919.39	5.66834e-05	1.67	20.2183	16.1972	14910.2		4 (4 0 0 0 0)		0.11
338	Tc00.1047053511163.10 seryl-tRNA synthetase, putative [1 - 684] MW:25713.21	5.71047e-05	0.95	10.194	6.60793	25696.3		1 (1 0 0 0 0)		0.01
339	Tc00.1047053507709.50 60S ribosomal protein L6, putative [15086 - 14505] MW:21399.29	5.74171e-05	2.37	30.1576	12.4352	21386.1		5 (5 0 0 0 0)		0.05
340	Tc00.1047053508153.340 6-phospho-1-fructokinase, putative [62845 - 64302] MW:53565.42	5.74766e-05	0.89	10.1475	1.64949	53532		2 (2 0 0 0 0)		0.02
341	Tc00.1047053510741.10 cystathione gamma lyase, putative [3 - 656] MW:23746.44	5.82559e-05	0.97	10.2342	7.37327	23731.2		2 (2 0 0 0 0)		0.03
342	Tc00.1047053511635.10 histone H2B, putative [569 - 231] MW:12360.31	5.96716e-05	0.83	10.1198	7.14286	12352.6		1 (1 0 0 0 0)		0.01
343	Tc00.1047053511589.10 ATP synthase, putative [1721 - 1071] MW:25161.62	6.56782e-05	0.97	10.2018	6.48148	25145.9		1 (1 0 0 0 0)		0.01
344	Tc00.1047053507009.10 Gim5A protein, putative; glycosomal membrane protein, putative [108 - 788] MW:24524.86	6.63125e-05	3.81	50.2117	15.0442	24509		7 (7 0 0 0 0)		0.18
345	Tc00.1047053508693.50 hypothetical protein, conserved [10353 - 11486] MW:43079.11	7.07039e-05	1.34	20.1841		43052		3 (3 0 0 0 0)		0.02
346	Tc00.1047053511211.160 heat shock protein 70 (HSP70), putative [33449 - 31485] MW:70931.04	7.07972e-05	0.71	10.1234	1.83486	70887.2	HSP70	1 (1 0 0 0 0)		0.04
347	Tc00.1047053503939.80 prolyl-tRNA synthetase, putative; bifunctional aminoacyl-trna synthetase, putative [23119 - 20687] MW:91348.43	7.29605e-05	2.21	30.1275	1.85185	91290.2		7 (7 0 0 0 0)		0.08
348	Tc00.1047053507061.30 iron superoxide dismutase, putative [3535 - 4236] MW:26201.95	7.38015e-05	1.46	20.2029	7.29614	26185.2		4 (4 0 0 0 0)		0.06
349	Tc00.1047053509233.180 ATPase beta subunit, putative [38141 - 36585] MW:55730.83	8.15769e-05	0.93	10.1574	1.73745	55696		4 (4 0 0 0 0)		0.08
350	Tc00.1047053509119.39 dynein heavy chain, putative [3492 - 4930] MW:54097.91	8.17485e-05	0.62	8.13196	2.71399	54063.9		2 (0 1 0 1 0)		0.01
351	Tc00.1047053507007.70 hypothetical protein, conserved [18048 - 17521] MW:18995.98	8.49788e-05	0.89	10.149	5.71429	18983.9		3 (3 0 0 0 0)		0.06
352	Tc00.1047053509063.30 chaperonin HSP60/CNP60, putative [5109 - 3601] MW:54229.48	8.57148e-05	0.96	8.25626	2.78884	54195.8		2 (0 2 0 0 0)		0.03
353	Tc00.1047053509595.50 ribonuclease II-like protein, putative [12428 - 9750] MW:100691.53	8.85938e-05	1.1	22.2152	3.25112	100628		5 (2 2 0 1 0)		0.21
354	Tc00.1047053506357.40 elongation factor TU, putative [11925 - 13334] MW:51777.76	9.29666e-05	0.86	10.1286	2.34542	51744.7		2 (2 0 0 0 0)		0.04
355	Tc00.1047053509551.70 hypothetical protein, conserved [16574 - 17119] MW:19527.67	9.44766e-05	0.93	10.1676	5.52486	19515.2		3 (3 0 0 0 0)		0.05
356	Tc00.1047053510773.20 PPase1 vacuolar-type proton translocating pyrophosphatase 1, putative [5744 - 3300] MW:85337.48	0.000107221	2.97	40.1751	6.51106	85282.7		7 (7 0 0 0 0)		0.17
357	Tc00.1047053507669.170 guanine nucleotide-binding protein beta subunit-like prot	0.000114931	0.81	10.1378	2.67857	61838.7		1 (1 0 0 0 0)		0.01
358	Tc00.1047053511907.200 cysteine peptidase inhibitor, putative; chagasin, putative [39628 - 39960] MW:12121.62	0.000116289	0.92	10.1692	11.8182	12114		1 (1 0 0 0 0)		0.00
359	Tc00.1047053504047.5 urocanate hydratase, putative [152 - 3] MW:5346.34	0.000121916	0.74	8.14735	22	5342.91		1 (0 1 0 0 0)		0.00
360	Tc00.1047053506885.14 ribosomal protein L37, putative [3226 - 2972] MW:10009.63	0.000127708	0.66	10.108	10.7143	10003.2		4 (4 0 0 0 0)		0.06
361	Tc00.1047053508263.5 hypothetical protein, conserved [428 - 3] MW:16260.80	0.000132742	0.97	10.2304	15.493	16250.3		1 (1 0 0 0 0)		0.01
362	Tc00.1047053503521.50 UTP-glucose-1-phosphate uridylyltransferase 2, putative [8419 - 6971] MW:53469.99	0.00013579	0.87	10.1157	3.11203	53436.4		1 (1 0 0 0 0)		0.01
363	Tc00.1047053511727.270 RNA-binding protein, putative [63576 - 62803] MW:27619.08	0.000141054	2.34	30.1389	14.0078	27602.2		5 (5 0 0 0 0)		0.12
364	Tc00.1047053507765.60 40S ribosomal protein S21, putative [9280 - 9969] MW:25305.56	0.000146725	0.9	10.1571	6.55022	25290.5		1 (1 0 0 0 0)		0.01
365	Tc00.1047053511539.9 hypothetical protein, conserved [796 - 1] MW:29457.40	0.000154655	0.94	10.1609	3.39623	29439.1		3 (3 0 0 0 0)		0.03
366	Tc00.1047053503415.30 hypothetical protein, conserved [10794 - 4501] MW:231582.73	0.00015598	0.1	4.10904	0.66762	231438		1 (0 0 0 1 0)		0.04
367	Tc00.1047053503975.40 hypothetical protein, conserved [8059 - 5639] MW:84748.62	0.000162366	1.77	20.1652	3.97022	84693.9		4 (4 0 0 0 0)		0.02
368	Tc00.1047053503801.20 ribosomal protein S26, putative [2770 - 2432] MW:12762.01	0.000166048	2.04	30.2459	25	12753.7		8 (8 0 0 0 0)		0.13
369	Tc00.1047053509551.30 mitochondrial phosphate transporter, putative [3339 - 4289] MW:34359.92	0.000174325	0.92	10.1903	4.11392	34337.5		1 (1 0 0 0 0)		0.02
370	Tc00.1047053511909.40 succinate dehydrogenase flavoprotein, putative [10203 - 8374] MW:66903.74	0.000181852	1.33	20.1925	4.4335	66861.3		2 (2 0 0 0 0)		0.01
371	Tc00.1047053507003.60 hypothetical protein, conserved [10749 - 7765] MW:110473.59	0.000199645	0.67	10.1186	0.804829	110404		1 (1 0 0 0 0)		0.00
372	Tc00.1047053503833.40 40S ribosomal protein S2, putative [4349 - 5140] MW:28531.80	0.000205855	3.47	48.1789	19.0114	28513.8		9 (8 1 0 0 0)		0.28
373	Tc00.1047053509777.130 hypothetical protein, conserved [33906 - 32113] MW:66889.52	0.000215942	0.95	10.156	2.51256	66847.3		1 (1 0 0 0 0)		0.01
374	Tc00.1047053511555.110 hypothetical protein, conserved [31340 - 19818] MW:426154.20	0.000219688	0.45	16.1329	0.703125	425885		3 (0 3 0 0 0)		0.06
375	Tc00.1047053511211.160 heat shock protein 70 (HSP70), putative [33449 - 31485] MW:70931.04	0.000240623	0.77	10.1279	1.52905	70887.2	HSP70	1 (1 0 0 0 0)		0.05
376	Tc00.1047053506925.104 dynein light chain, putative [26544 - 26272] MW:10386.89	0.000246154	0.73	10.1074	7.77778	10380.1		2 (2 0 0 0 0)		0.04
377	Tc00.1047053509199.24 ribose 5-phosphate isomerase, putative [3653 - 3174] MW:17361.88	0.000259284	0.89	10.1407	5.66038	17350.9		1 (1 0 0 0 0)		0.00
378	Tc00.1047053510187.30 tyrosine aminotransferase [9378 - 8128] MW:46152.85	0.000279935	1.54	20.1502	1.68269	46123.5		7 (7 0 0 0 0)		0.16
379	Tc00.1047053508209.120 10 kDa heat shock protein, putative [19335 - 19033] MW:10699.40	0.000285067	0.7	8.17181	16	10692.8		6 (0 6 0 0 0)		0.50
380	Tc00.1047053506211.200 aminopeptidase, putative; metallo-peptidase, clan MG, family M24, putative [59050 - 60198] MW:42558.48	0.000299348	1.47	20.1321	4.97382	42531.7		4 (4 0 0 0 0)		0.05
381	Tc00.1047053507713.30 heat shock protein 85, putative [3269 - 5383] MW:80726.37	0.000302288	0.96	10.2051	1.70454	80675.7		1 (1 0 0 0 0)		0.03
382	Tc00.1047053511365.70 proteasome regulatory non-ATPase subunit, putative [16262 - 15054] MW:45513.17	0.000314451	1.15	16.1751	8.45771	45484.3		2 (1 0 1 0 0)		0.02
383	Tc00.1047053503617.20 kinetoplast DNA-associated protein, putative [8429 - 2556] MW:217865.56	0.000324617	1.25	20.1217	39.0904	217735		4 (3 1 0 0 0)		0.03
384	Tc00.1047053509229.80 mitochondrial processing peptidase alpha subunit, putative; metallo-peptidase, Clan ME, Family M16, putative [22948 - 21413] MW:56903.27	0.000329868	0.54	10.1154	2.15264	56867.6		1 (1 0 0 0 0)		0.01
385	Tc00.1047053508699.10 DNA topoisomerase II, putative [706 - 5136] MW:167423.89	0.00034204	0.26	8.11895	0.542005	167319		2 (0 2 0 0 0)		0.39
386	Tc00.1047053506977.10 dual specificity protein phosphatase, putative [3 - 1400] MW:50194.98	0.000342048	0.18	8.13408	3.87097	50164.5		1 (0 1 0 0 0)		0.02
387	Tc00.1047053511635.10 histone H2B, putative [569 - 231] MW:12360.31	0.000347734	0.77	10.1105	7.14286	12352.6		1 (1 0 0 0 0)		0.01
388	Tc00.1047053504427.110 acetyl-CoA synthetase, putative [19398 - 21431] MW:75217.21	0.000359318	1.08	14.1395	1.03397	75170		3 (1 1 0 1 0)		0.07
389	Tc00.1047053503811.10 lipophosphoglycan biosynthetic protein, putative; heat shock protein 90, putative; ; glucose regulated protein 94, putative [2 - 961] MW:36195.55	0.000370528	0.85	10.1322	3.44828	36173.5		1 (1 0 0 0 0)		0.00
390	Tc00.1047053503833.50 hypothetical protein, conserved [5431 - 6444] MW:37618.79	0.000373745	0.64	8.14643	3.56083	37595.5		1 (0 1 0 0 0)		0.03
391	Tc00.1047053503935.20 2-oxoglutarate dehydrogenase, E2 component, dihydrolipoamide succinyltransferase, putative [3004 - 4182] MW:42646.10	0.00039268	1.98	30.1694	6.12245	42619.3		6 (6 0 0 0 0)		0.08
392	Tc00.1047053504225.20 hypothetical protein, conserved [2965 - 2363] MW:21398.58	0.000393277	0.84	10.1673	5.52764	21327.9		1 (1 0 0 0 0)		0.03
393	Tc00.1047053508163.250 trans-sialidase, putative [79076 - 76203] MW:102494.59	0.000400136	0.66	6.12208	1.4629	102432		1 (0 0 1 0 0)		0.01
394	Tc00.1047053432787.10 hypothetical protein, conserved [3 - 800] MW:30694.69	0.000423136	0.78	10.1159	4.92424	30618.4		1 (1 0 0 0 0)		0.00
395	Tc00.1047053511211.160 heat shock protein 70 (HSP70), putative [33449 - 31485] MW:70931.04	0.000424771	0.95	10.2374	3.51682	70887.2	HSP70	1 (1 0 0 0 0)		0.02
396	Tc00.1047053504037.30 60S ribosomal protein L12, putative [3105 - 3599] MW:17719.81	0.000427813	0.93	10.2074	9.14634	17708.8		5 (5 0 0 0 0)		0.19
397	Tc00.1047053411235.9 alpha tubulin, putative [257 - 1612] MW:49799.18	0.00043417	0.89	10.1845	3.54767	49767.6		1 (1 0 0 0 0)		0.00
398	Tc00.1047053507091.50 aspartate carbamoyltransferase, putative [10183 - 9200] MW:35973.64	0.000440166	1.87	20.1669	6.72783	35950.7		2 (2 0 0 0 0)		0.02
399	Tc00.1047053506861.30 40S ribosomal protein L14, putative [5451 - 5993] MW:20730.41	0.000452631	1.59	20.1526	8.88889	20717.8		5 (5 0 0 0 0)		0.03
400	Tc00.1047053506949.50 cytochrome c, putative [17187 - 17531] MW:12233.98	0.000459478	1.78	20.1858	24.5614	12226.3		2 (2 0 0 0 0)		0.04
401	Tc00.1047053511067.20 60S ribosomal protein L26, putative [7373 - 6942] MW:16299.02	0.000475126	1.6	20.167	11.8881	16288.9		11 (11 0 0 0 0)		0.15
402	Tc00.1047053508461.270 rab7 GTP binding protein, putative [69642 - 68977] MW:23873.81	0.000481734	1.45	20.1214	8.1448	23858.9		3 (3 0 0 0 0)		0.04
403	Tc00.1047053511635.10 histone H2B, putative [569 - 231] MW:12360.31	0.000482863	0.79	10.1188	7.14286	12352.6		1 (1 0 0 0 0)		0.01
404	Tc00.1047053511391.200 pitrilysin-like metalloprotease, putative; metallo-peptidase, clan ME, family M16C, putative [43960 - 47034] MW:114238.98	0.000501434	0.81	10.1411	1.5625	114168		1 (1 0 0 0 0)		0.01
405	Tc00.1047053511003.60 hypothetical protein [14756 - 15946] MW:42444.11	0.000502509	1.2	12.1445	8.08081	42416.7		2 (1 0 0 0 1)		0.08
406	Tc00.1047053506167.40 proteasome alpha 1 subunit, putative [10264 - 9467] MW:29335.18	0.00051602	0.94	10.1899	4.90566	29316.7		2 (2 0 0 0 0)		0.00
407	Tc00.1047053509215.40 cyclophilin, putative [9828 - 9196] MW:22922.35	0.000516495	0.82	18.1342	10	22907.6		6 (3 3 0 0 0)		0.33
408	Tc00.1047053510089.110 hypothetical protein, conserved [23746 - 21761] MW:72302.71	0.000561015	0.87	10.1452	1.21029	72257.5		3 (3 0 0 0 0)		0.00
409	Tc00.1047053508355.250 P0 60S acidic ribosomal protein P0 [69959 - 68988] MW:34957.82	0.000582019	3.35	50.1614	13.3127	34935.9		8 (8 0 0 0 0)		0.21
410	Tc00.1047053508207.170 hypothetical protein [34841 - 33342] MW:55984.77	0.000593748	0.26	2.11962	3.20641	55950.7		2 (0 1 0 0 1)		0.17
411	Tc00.1047053510663.70 6-phosphogluconate dehydrogenase, decarboxylating, putative [12765 - 11332] MW:52022.98	0.000610485	0.94	10.2057	3.14465	51989.9		1 (1 0 0 0 0)		0.02
412	Tc00.1047053509215.40 cyclophilin, putative [9828 - 9196] MW:22922.35	0.000614092	0.85	10.1349	4.28571	22907.6		1 (1 0 0 0 0)		0.08
413	Tc00.1047053509139.10 hypothetical protein, conserved [184 - 1761] MW:56356.42	0.000623779	0.84	10.1378	1.33333	56320.6		1 (1 0 0 0 0)		0.01
414	Tc00.1047053508131.19 hypothetical protein, conserved [5396 - 7000] MW:60041.79	0.000641919	0.95	10.2148	2.61682	60003.9		1 (1 0 0 0 0)		0.00
415	Tc00.1047053511727.140 phenylalanyl-tRNA synthetase alpha chain, putative [30417 - 28927] MW:57023.21	0.000647011	0.62	10.1339	4.03226	56987		1 (1 0 0 0 0)		0.01
416	Tc00.1047053510509.50 mitochondrial RNA binding protein, putative [9592 - 8852] MW:28020.83	0.000648652	0.95	10.2098	5.28455	28003.7		2 (2 0 0 0 0)		0.03
417	Tc00.1047053504045.110 urocanate hydratase, putative [20483 - 18456] MW:74770.01	0.000649126	0.55	10.1192	1.33333	74722.3		1 (1 0 0 0 0)		0.00
418	Tc00.1047053507031.90 arginase, putative [18247 - 19173] MW:33555.97	0.000652388	0.43	10.1126	4.87013	33534.6		1 (1 0 0 0 0)		0.02
419	Tc00.1047053506025.14 ribosomal protein S29, putative [2760 - 2587] MW:6637.75	0.000670058	1.78	20.1595	29.8246	6633.38		2 (2 0 0 0 0)		0.01
420	Tc00.1047053424937.20 glucose transporter, putative [1417 - 1482] MW:2425.60	0.000702611	0.94	10.1683	45.4545	2424.12		1 (1 0 0 0 0)		0.01
421	Tc00.1047053511759.30 hypothetical protein, conserved [4647 - 6089] MW:55370.21	0.000719083	0.62	10.1181	1.66667	55335.1		1 (1 0 0 0 0)		0.01
422	Tc00.1047053504001.10 hypothetical protein, conserved [5104 - 4736] MW:13464.34	0.000743983	2.26	30.1766	17.2131	13456.1		4 (4 0 0 0 0)		0.19
423	Tc00.1047053506425.40 hypothetical protein, conserved [11781 - 14984] MW:118201.91	0.000754503	0.12	8.09646	1.12465	118126		1 (0 1 0 0 0)		0.07
424	Tc00.1047053507929.20 co-chaperone GrpE, putative [3511 - 2852] MW:24306.59	0.000774957	1.5	20.1863	5.02283	24291.8		2 (2 0 0 0 0)		0.02
425	Tc00.1047053508737.100 HSP78 ATP-dependent Clp protease subunit, heat shock protein 78, putative; serine peptidase, putative [22866 - 20458] MW:90059.80	0.000819317	0.65	10.1164	0.997506	90004.2		2 (2 0 0 0 0)		0.00
426	Tc00.1047053511069.10 40S ribosomal protein S8, putative [1475 - 681] MW:29948.18	0.000875858	0.77	10.1229	3.0303	29929.6		1 (1 0 0 0 0)		0.05
427	Tc00.1047053503891.100 proteasome beta 2 subunit, putative [17099 - 17719] MW:22749.10	0.000928682	1.46	20.1172	12.1359	22734.2		3 (3 0 0 0 0)		0.05
428	Tc00.1047053506559.350 asparaginyl-tRNA synthetase, putative [78587 - 76350] MW:84542.63	0.000966616	1.12	20.1096	2.41611	84488.9		2 (2 0 0 0 0)		0.02
429	Tc00.1047053503829.80 hypothetical protein, conserved [14784 - 13408] MW:50501.59	0.000978248	0.8	10.117	1.96507	50470.5		2 (2 0 0 0 0)		0.01
430	Tc00.1047053506147.40 hypothetical protein [7656 - 9251] MW:60358.23	0.000999717	0.76	14.1879	4.89642	60319.5		7 (0 4 3 0 0)		0.13
#sample4
1	Tc00.1047053510795.10 2.6.1.5 tyrosine aminotransferase [3234 - 1984] MW:46267.98	6.88338e-14	12.46	160.3	39.9038	46238.5		141 (141 0 0 0 0)		4.12
2	Tc00.1047053508111.30 glutamate dehydrogenase, putative [5528 - 4278] MW:45056.43	2.02061e-13	3.44	40.3424	14.1827	45027.9		20 (20 0 0 0 0)		2.32
3	Tc00.1047053506297.190 pyruvate phosphate dikinase, putative [41385 - 44126] MW:100831.79	3.59229e-13	28.89	398.276	37.4589	100768		85 (83 2 0 0 0)		4.71
4	Tc00.1047053506963.10 60S ribosomal protein L10a, putative [667 - 5] MW:25145.51	5.14033e-13	0.98	10.3078	7.72727	25129.1		2 (2 0 0 0 0)		0.04
5	Tc00.1047053504105.140 enolase, putative [37437 - 38726] MW:46443.83	5.24025e-13	0.96	10.2354	4.1958	46414.7		1 (1 0 0 0 0)		0.02
6	Tc00.1047053511899.40 2-amino-3-ketobutyrate coenzyme A ligase, putative [2892 - 4106] MW:43613.90	7.4496e-13	2.51	30.2862	9.15842	43586.4		11 (11 0 0 0 0)		0.21
7	Tc00.1047053509213.120 peptidase M20/M25/M40, putative [17550 - 18974] MW:51280.47	1.1267e-12	8.95	120.306	30.3798	51248.2		23 (23 0 0 0 0)		0.76
8	Tc00.1047053504105.140 enolase, putative [37437 - 38726] MW:46443.83	1.30118e-12	0.97	10.3079	4.1958	46414.7		1 (1 0 0 0 0)		0.02
9	Tc00.1047053508479.340 succinyl-CoA synthetase alpha subunit, putative [71087 - 71998] MW:31796.84	2.0306e-12	6.09	80.2731	33.3333	31776.4		17 (17 0 0 0 0)		0.40
10	Tc00.1047053510101.140 pyruvate phosphate dikinase, putative [30198 - 27457] MW:100849.86	2.40474e-12	1.72	20.3348	3.06681	100786		9 (9 0 0 0 0)		0.68
11	Tc00.1047053503419.30 TcAc2 thiol-dependent reductase 1, putative; thiol transferase, putative; glutathione S-transferase, putative [6172 - 4835] MW:50682.10	2.65558e-12	6.41	90.2542	18.8764	50649.6		32 (32 0 0 0 0)		1.12
12	Tc00.1047053511585.70 heat shock protein 70 (HSP70), putative [14297 - 16948] MW:96943.95	2.80553e-12	13.11	170.246		96884.5	HSP70	39 (39 0 0 0 0)		1.46
13	Tc00.1047053510381.10 cystathionine beta-synthase, putative [2887 - 1604] MW:47066.03	5.73541e-12	5.2	70.2983	19.4379	47036.1		8 (8 0 0 0 0)		0.28
14	Tc00.1047053507029.30 heat shock 70 kDa protein, mitochondrial precursor, putative [6355 - 4388] MW:70990.06	5.87419e-12	5.09	70.3001	14.3511	70946.1		21 (21 0 0 0 0)		0.78
15	Tc00.1047053509199.24 ribose 5-phosphate isomerase, putative [3653 - 3174] MW:17361.88	7.30305e-12	0.97	10.2373	8.80503	17350.9		2 (2 0 0 0 0)		0.04
16	Tc00.1047053506017.51 retrotransposon hot spot (RHS) protein, putative [10234 - 11355] MW:43173.80	7.39398e-12	21.05	336.28		43147	RHS	60 (36 15 4 3 2)		2.72
17	Tc00.1047053506925.300 CYCA; CYP19 cyclophilin A; PPIase; rotamase; peptidyl-prolyl cis-trans isomerase [75933 - 76466] MW:18781.15	1.07059e-11	4.25	60.3137	27.6836	18769.3		24 (23 1 0 0 0)		0.51
18	Tc00.1047053508299.80 threonyl-tRNA synthetase, putative [22096 - 19646] MW:92645.39	1.33349e-11	2.27	38.2517	6.86275	92587.6		5 (4 1 0 0 0)		0.15
19	Tc00.1047053510439.61 heat shock 70 kDa protein, putative [7617 - 8723] MW:40856.25	1.66434e-11	11.09	150.289	42.0054	40831		43 (41 2 0 0 0)		5.03
20	Tc00.1047053508535.50 tyrosine aminotransferase [12586 - 12191] MW:14778.08	2.0578e-11	1.77	20.2794	24.4275	14768.5		16 (14 2 0 0 0)		0.80
21	Tc00.1047053507713.30 heat shock protein 85, putative [3269 - 5383] MW:80726.37	2.16849e-11	5.61	80.2282	10.9375	80675.7		23 (23 0 0 0 0)		1.37
22	Tc00.1047053510579.70 nascent polypeptide associated complex subunit, putative [13875 - 14420] MW:19565.93	2.3862e-11	0.98	10.2522	8.28729	19553.9		3 (3 0 0 0 0)		0.01
23	Tc00.1047053507883.109 mitochondrial malate dehydrogenase, putative [17406 - 18309] MW:31514.20	2.44293e-11	6.57	80.3146	35.5482	31494.4		24 (24 0 0 0 0)		1.12
24	Tc00.1047053509105.70 TcAc2 thiol-dependent reductase 1, putative; thiol transferase, putative; glutathione S-transferase, putative [16778 - 15441] MW:50688.09	2.86471e-11	3.15	40.2602	17.5281	50655.7		6 (6 0 0 0 0)		0.15
25	Tc00.1047053510663.19 60S ribosomal subunit protein L31, putative [1460 - 894] MW:21588.35	4.20508e-11	3.36	40.246	21.2766	21575.2		16 (16 0 0 0 0)		0.38
26	Tc00.1047053511811.10 40S ribosomal protein S15, putative [1575 - 1117] MW:17517.30	4.23084e-11	0.98	10.3143	10.5263	17506.4		4 (4 0 0 0 0)		0.13
27	Tc00.1047053510661.250 cystathione gamma lyase, putative [49373 - 48147] MW:44489.85	5.17497e-11	1.87	20.2206	7.10784	44461.4		7 (7 0 0 0 0)		0.36
28	Tc00.1047053509011.40 calreticulin, putative [10762 - 11967] MW:46211.54	6.58618e-11	3.19	40.1862	11.7207	46182.7		5 (5 0 0 0 0)		0.11
29	Tc00.1047053510535.100 TCCB cysteine peptidase C (CPC), putative; cathepsin B-like protease, putative; CPC cysteine peptidase, clan CA, family C1, putative [25744 - 26745] MW:36729.33	6.81122e-11	2.86	30.2842	9.30931	36705.8	CPC	15 (15 0 0 0 0)		0.47
30	Tc00.1047053508461.130 elongation factor 1-alpha (EF-1-alpha), putative; HSP70 subfamily B suppressor 1, putative [32173 - 30179] MW:73223.43	9.16922e-11	5.75	74.2762		73177.5	EF-1-alpha	19 (17 0 1 1 0)		1.62
31	Tc00.1047053504045.60 thermostable carboxypeptidase 1, putative [11430 - 9919] MW:58274.80	9.45788e-11	4.57	70.2335	13.1213	58238.1		11 (11 0 0 0 0)		0.31
32	Tc00.1047053503955.20 mitochondrial DNA polymerase beta, putative [1630 - 2841] MW:45567.21	1.12379e-10	0.97	10.2187	3.47395	45538.9		1 (1 0 0 0 0)		0.02
33	Tc00.1047053504001.20 hypothetical protein, conserved [5805 - 5452] MW:12958.70	1.32426e-10	1.8	20.2109	19.6581	12950.9		3 (3 0 0 0 0)		0.09
34	Tc00.1047053505977.26 60S acidic ribosomal protein P2, putative [3692 - 3354] MW:10868.20	1.3898e-10	1.87	20.2931	44.6429	10861.2		4 (4 0 0 0 0)		0.10
35	Tc00.1047053511517.37 reticulon domain protein, putative [9117 - 8557] MW:21015.96	1.57567e-10	2.75	30.2874	16.6667	21002.2		6 (6 0 0 0 0)		0.11
36	Tc00.1047053506295.100 hypothetical protein, conserved [11940 - 12548] MW:24309.87	2.65743e-10	2.72	30.2136	17.3267	24294		7 (7 0 0 0 0)		0.09
37	Tc00.1047053506263.10 D-isomer specific 2-hydroxyacid dehydrogenase-protein, putative [2 - 763] MW:28534.49	3.02036e-10	10.08	150.272	47.4308	28516.7		35 (35 0 0 0 0)		2.69
38	Tc00.1047053506147.9 TcPGFS prostaglandin F2alpha synthase; dehydrogenase, putative; NADH:flavin oxidoreductase/NADH oxidase, putative [1 - 390] MW:14657.41	4.00611e-10	5.38	80.2061	56.5891	14648.3		17 (17 0 0 0 0)		0.97
39	Tc00.1047053511391.120 glutamamyl carboxypeptidase, putative; metallo-peptidase, clan MH, family M18, putative [30902 - 32086] MW:43706.27	4.39327e-10	4.96	68.2263	15.9899	43678.3		15 (13 2 0 0 0)		0.57
40	Tc00.1047053507641.280 HSP60; Cnp60 chaperonin HSP60, mitochondrial precursor; groELprotein; heat shock protein 60 [67379 - 65697] MW:59388.30	4.44215e-10	12.88	180.301	37.5	59351.4		43 (43 0 0 0 0)		2.63
41	Tc00.1047053509671.80 60S ribosomal protein L5, putative [15804 - 14875] MW:34852.17	4.94941e-10	3.44	50.2454	20.712	34830.7		9 (7 0 1 1 0)		0.47
42	Tc00.1047053511627.110 heat shock protein DnaJ, putative [14309 - 15508] MW:44203.97	5.06785e-10	1.57	20.2442	7.76942	44176.2		5 (5 0 0 0 0)		0.13
43	Tc00.1047053506263.20 D-isomer specific 2-hydroxyacid dehydrogenase-protein, putative [1872 - 2468] MW:22242.22	5.9807e-10	1.88	20.2509	8.58586	22228.2		6 (6 0 0 0 0)		0.12
44	Tc00.1047053508671.20 serine carboxypeptidase (CBP1), putative; serine peptidase, clan SC, family S10, putative [1176 - 2768] MW:59518.65	6.52527e-10	4.55	60.2807	12.4528	59480	CBP1	10 (10 0 0 0 0)		0.32
45	Tc00.1047053508323.100 I/6 autoantigen, putative [16882 - 16235] MW:23225.20	6.87058e-10	1.98	30.2309	19.5349	23210.7		5 (5 0 0 0 0)		0.10
46	Tc00.1047053508989.9 nucleoside phosphorylase, putative [803 - 1] MW:28926.13	7.28664e-10	0.85	10.1329	5.24345	28907.7		1 (1 0 0 0 0)		0.06
47	Tc00.1047053510877.30 hypothetical protein, conserved [5517 - 6209] MW:25108.57	7.65332e-10	3.4	40.2732	25.2174	25093.8		15 (15 0 0 0 0)		0.24
48	Tc00.1047053511287.49 PGFS prostaglandin F synthase, putative; aldo/keto reducta	9.31482e-10	10.32	140.242		72822.7		31 (31 0 0 0 0)		1.67
49	Tc00.1047053507713.30 heat shock protein 85, putative [3269 - 5383] MW:80726.37	9.80287e-10	0.97	10.2809	2.98296	80675.7		1 (1 0 0 0 0)		0.04
50	Tc00.1047053507657.10 glutamamyl carboxypeptidase, putative; metallo-peptidase, clan MH, family M18, putative [328 - 1518] MW:43494.30	9.90701e-10	10.16	128.234	36.6162	43466.7		57 (54 3 0 0 0)		5.38
51	Tc00.1047053511229.50 S-adenosylhomocysteine hydrolase, putative [6258 - 4945] MW:48420.31	1.00354e-09	6.14	80.1904	18.3066	48389.6		16 (16 0 0 0 0)		0.72
52	Tc00.1047053506357.50 alcohol dehydrogenase, putative [15478 - 16656] MW:41796.05	1.12911e-09	7.55	108.233	29.5918	41769		21 (20 1 0 0 0)		2.24
53	Tc00.1047053508041.10 S-phase kinase-associated protein, putative; SKP1 family protein, putative; cyclin A/CDK2-associated protein, putative [558 - 10] MW:21228.12	1.14902e-09	0.97	10.241	7.14286	21214.5		1 (1 0 0 0 0)		0.01
54	Tc00.1047053508387.20 methylthioadenosine phosphorylase, putative [1176 - 2099] MW:33123.70	1.22649e-09	3.45	50.2777	18.241	33102.7		7 (7 0 0 0 0)		0.35
55	Tc00.1047053507713.30 heat shock protein 85, putative [3269 - 5383] MW:80726.37	1.42388e-09	0.88	10.1664	1.84659	80675.7		1 (1 0 0 0 0)		0.04
56	Tc00.1047053508971.30 lysyl-tRNA synthetase, putative [5558 - 3816] MW:65922.13	1.86612e-09	0.97	10.2138	2.06896	65880.7		1 (1 0 0 0 0)		0.00
57	Tc00.1047053507713.30 heat shock protein 85, putative [3269 - 5383] MW:80726.37	1.90637e-09	0.96	10.2355	2.41477	80675.7		1 (1 0 0 0 0)		0.02
58	Tc00.1047053511821.179 hypothetical protein, conserved [47099 - 43383] MW:143826.94	2.08557e-09	0.98	10.2994	15.832	143741		5 (5 0 0 0 0)		0.30
59	Tc00.1047053508169.20 elongation factor 2, putative [3779 - 1239] MW:94189.98	2.16524e-09	6.81	80.2943	12.1749	94129.9		20 (20 0 0 0 0)		0.46
60	Tc00.1047053507689.40 glutamamyl carboxypeptidase, putative; metallo-peptidase, clan MH, family M18, putative [11156 - 9966] MW:43433.38	2.33533e-09	2.57	28.2194	9.59596	43405.7		9 (5 4 0 0 0)		0.32
61	Tc00.1047053506391.10 CALA2 calmodulin [799 - 1248] MW:16824.54	2.38041e-09	1.56	20.2635	16.7785	16813.8		2 (2 0 0 0 0)		0.03
62	Tc00.1047053504425.60 NADP-dependent alcohol hydrogenase, putative [11152 - 12207] MW:37327.00	2.49364e-09	5.48	70.2253	19.3732	37303.1		10 (10 0 0 0 0)		0.29
63	Tc00.1047053506297.150 40S ribosomal protein S5, putative [35603 - 36175] MW:21252.56	2.61767e-09	2.36	30.2272	26.3158	21239.4		5 (5 0 0 0 0)		0.09
64	Tc00.1047053487507.10 tryparedoxin peroxidase, putative [1515 - 916] MW:22403.81	2.6893e-09	6.51	90.2616	53.2663	22389.2		33 (33 0 0 0 0)		1.37
65	Tc00.1047053510679.40 hypothetical protein [5224 - 3857] MW:52221.23	2.70984e-09	1.81	18.2046	6.59341	52188.2		4 (2 2 0 0 0)		0.36
66	Tc00.1047053426435.9 fatty acid desaturase, putative [3 - 362] MW:13485.47	2.9334e-09	0.88	10.1785	11.7647	13477.1		1 (1 0 0 0 0)		0.01
67	Tc00.1047053503781.90 universal minicircle sequence binding protein (UMSBP), putative [20510 - 21091] MW:20491.14	3.01263e-09	2.77	30.2277	27.4611	20477.2	UMSBP	6 (6 0 0 0 0)		0.04
68	Tc00.1047053505989.110 hypothetical protein, conserved [19638 - 18874] MW:28685.48	3.35818e-09	3.34	48.2819	26.3779	28667.4		16 (15 1 0 0 0)		0.44
69	Tc00.1047053507875.20 glutamate dehydrogenase, putative [5853 - 7103] MW:45221.69	3.86046e-09	8.78	116.221	32.4519	45192.9		32 (28 4 0 0 0)		1.48
70	Tc00.1047053510943.50 delta-1-pyrroline-5-carboxylate dehydrogenase, putative [17420 - 15735] MW:62476.67	4.15567e-09	3.87	50.2191	14.6168	62437.4		6 (6 0 0 0 0)		0.08
71	Tc00.1047053503801.20 ribosomal protein S26, putative [2770 - 2432] MW:12762.01	5.1601e-09	1.85	20.234	25	12753.7		3 (3 0 0 0 0)		0.07
72	Tc00.1047053510099.120 D-isomer specific 2-hydroxyacid dehydrogenase-protein, putative [22418 - 23440] MW:38509.90	5.71841e-09	3.19	40.253	13.5294	38485.6		17 (17 0 0 0 0)		0.79
73	Tc00.1047053508989.9 nucleoside phosphorylase, putative [803 - 1] MW:28926.13	5.81449e-09	0.94	10.1993	4.86891	28907.7		1 (1 0 0 0 0)		0.04
74	Tc00.1047053504013.11 ribosomal protein L13, putative [664 - 2] MW:25317.36	6.97619e-09	0.96	10.2228	6.78733	25301.7		2 (2 0 0 0 0)		0.07
75	Tc00.1047053507547.90 glycosomal phosphoenolpyruvate carboxykinase, putative [22951 - 21374] MW:58873.42	9.95882e-09	9.87	142.195	37.7143	58836		37 (36 0 0 0 1)		1.36
76	Tc00.1047053509543.50 DNAK protein, putative [10723 - 9974] MW:27147.18	1.00079e-08	0.86	10.2591	5.22088	27130.6		7 (7 0 0 0 0)		0.15
77	Tc00.1047053511575.60 isocitrate dehydrogenase [NADP], mitochondrial precursor, putative [13010 - 14311] MW:48745.88	1.93663e-08	0.96	10.2139	3.00231	48715.3		3 (3 0 0 0 0)		0.00
78	Tc00.1047053506795.50 poly(A) polymerase, putative; polynucleotide adenylyltrans	2.02339e-08	3.84	48.222		18025.4	A	9 (8 1 0 0 0)		0.28
79	Tc00.1047053511515.40 heat shock 70 kDa protein, mitochondrial precursor, putative [5274 - 4657] MW:22573.74	2.3297e-08	4.29	54.2551	38.5366	22560		12 (10 1 1 0 0)		0.30
80	Tc00.1047053507713.30 heat shock protein 85, putative [3269 - 5383] MW:80726.37	3.03583e-08	0.96	10.217	1.98864	80675.7		1 (1 0 0 0 0)		0.07
81	Tc00.1047053509611.180 peptide methionine sulfoxide reductase, putative; peptide	3.18435e-08	2.93	38.1978	22.0339	19952.3		8 (7 1 0 0 0)		0.20
82	Tc00.1047053506529.420 alanine aminotransferase, putative; glutamic--alanine transaminase, putative; glutamic--pyruvic transaminase, putative [101456 - 99975] MW:54421.41	3.30832e-08	3.66	60.2079	15.0101	54386.6		11 (11 0 0 0 0)		0.28
83	Tc00.1047053511003.30 hypothetical protein, conserved [2985 - 9527] MW:244210.54	3.519e-08	0.97	10.2336	0.87156	244056		1 (1 0 0 0 0)		0.01
84	Tc00.1047053508989.9 nucleoside phosphorylase, putative [803 - 1] MW:28926.13	3.66725e-08	4.63	70.1936	21.7229	28907.7		11 (11 0 0 0 0)		0.50
85	Tc00.1047053510837.20 glutamamyl carboxypeptidase, putative; metallo-peptidase, clan MH, family M18, putative [2576 - 1386] MW:43534.44	3.67751e-08	1.61	18.2656	4.0404	43506.7		5 (4 1 0 0 0)		0.41
86	Tc00.1047053508851.180 14-3-3 protein, putative [31447 - 30659] MW:29964.97	3.68616e-08	4.58	60.1819	23.6641	29946.3		9 (9 0 0 0 0)		0.30
87	Tc00.1047053507713.30 heat shock protein 85, putative [3269 - 5383] MW:80726.37	4.13802e-08	0.96	10.2334	1.98864	80675.7		1 (1 0 0 0 0)		0.04
88	Tc00.1047053511727.129 ribosomal protein L18, putative [28295 - 27756] MW:20778.13	4.25132e-08	4.14	60.1666	24.581	20765.1		13 (13 0 0 0 0)		0.49
89	Tc00.1047053507641.290 HSP60; Cnp60 chaperonin HSP60, mitochondrial precursor; groELprotein; heat shock protein 60 [69470 - 67791] MW:59165.59	4.73168e-08	4.59	60.2508	5.54562	59128.8		15 (15 0 0 0 0)		0.38
90	Tc00.1047053511049.40 leucyl-tRNA synthetase, putative [7793 - 4563] MW:121808.63	5.37217e-08	1.74	20.1902	2.7881	121731		5 (5 0 0 0 0)		0.08
91	Tc00.1047053507089.270 dihydrolipoyl dehydrogenase, putative [62448 - 61015] MW:50512.14	5.455e-08	0.95	10.1982	2.51572	50479.9		1 (1 0 0 0 0)		0.01
92	Tc00.1047053507713.30 heat shock protein 85, putative [3269 - 5383] MW:80726.37	5.46945e-08	0.85	10.1579	1.84659	80675.7		1 (1 0 0 0 0)		0.28
93	Tc00.1047053511211.120 activated protein kinase C receptor, putative; guanine nucleotide-binding protein beta subunit-like protein, putative [24386 - 23430] MW:35031.27	5.51748e-08	6.43	100.196	32.0755	35009.2		11 (11 0 0 0 0)		0.31
94	Tc00.1047053506247.220 histidine ammonia-lyase, putative [38988 - 40592] MW:58081.92	6.84942e-08	6.4	100.241	22.6592	58045.6		19 (19 0 0 0 0)		0.60
95	Tc00.1047053503453.30 60S ribosomal protein L30, putative [5708 - 6025] MW:11589.47	6.87497e-08	2.7	40.2005	47.6191	11582.1		6 (6 0 0 0 0)		0.10
96	Tc00.1047053506749.20 flagellar calcium-binding protein, putative [6270 - 5635] MW:23818.84	7.69239e-08	2.74	40.2194	22.7488	23804		10 (10 0 0 0 0)		0.26
97	Tc00.1047053507713.30 heat shock protein 85, putative [3269 - 5383] MW:80726.37	7.76049e-08	0.82	10.1507	1.70454	80675.7		1 (1 0 0 0 0)		0.07
98	Tc00.1047053507713.30 heat shock protein 85, putative [3269 - 5383] MW:80726.37	7.81182e-08	0.85	10.1693	1.98864	80675.7		1 (1 0 0 0 0)		0.03
99	Tc00.1047053507681.150 40S ribosomal protein S24E, putative [33579 - 33992] MW:15667.57	7.96021e-08	1.72	20.1586	20.438	15657.8		5 (5 0 0 0 0)		0.18
100	Tc00.1047053507297.10 cruzipain precursor, putative; cathepsin L-like, putative; major cysteine proteinase, putative [2 - 745] MW:27163.13	9.82877e-08	0.65	10.1556	5.66802	27145.1		6 (6 0 0 0 0)		0.20
101	Tc00.1047053506735.10 mitochondrial processing peptidase alpha subunit, putative; metallo-peptidase, Clan ME, Family M16, putative [930 - 2588] MW:61248.64	1.19265e-07	1.9	30.2614	3.98551	61209.7		4 (4 0 0 0 0)		0.03
102	Tc00.1047053507009.10 Gim5A protein, putative; glycosomal membrane protein, putative [108 - 788] MW:24524.86	1.23967e-07	3.44	60.1804	26.9912	24509		10 (10 0 0 0 0)		0.19
103	Tc00.1047053507915.5 glutaminyl-tRNA synthetase, putative [3 - 308] MW:11494.90	1.39096e-07	0.95	10.1953	21.7822	11487.8		1 (1 0 0 0 0)		0.02
104	Tc00.1047053511261.140 60S ribosomal protein L34, putative [36388 - 35873] MW:19608.22	1.40532e-07	1.49	20.1539	10.5263	19596.2		3 (3 0 0 0 0)		0.03
105	Tc00.1047053507713.30 heat shock protein 85, putative [3269 - 5383] MW:80726.37	1.45208e-07	0.81	10.1463	1.70454	80675.7		1 (1 0 0 0 0)		0.07
106	Tc00.1047053507713.30 heat shock protein 85, putative [3269 - 5383] MW:80726.37	1.46523e-07	0.95	10.231	1.98864	80675.7		1 (1 0 0 0 0)		0.04
107	Tc00.1047053508153.60 aminopeptidase, putative; metallo-peptidase, clan MA(E), family M1, putative [11121 - 8518] MW:97079.60	1.60674e-07	5.04	86.2369	3.11419	97017.6	E	12 (10 2 0 0 0)		0.27
108	Tc00.1047053508989.9 nucleoside phosphorylase, putative [803 - 1] MW:28926.13	1.65895e-07	0.82	10.1473	5.24345	28907.7		1 (1 0 0 0 0)		0.06
109	Tc00.1047053510187.20 tyrosine aminotransferase, putative [7613 - 6360] MW:46146.83	1.6832e-07	1.41	20.1912	8.15348	46116.9		5 (5 0 0 0 0)		0.20
110	Tc00.1047053506721.30 calpain-like cysteine peptidase, putative; cysteine peptidase, Clan CA, family C2, putative [17893 - 4178] MW:519346.18	1.88782e-07	1.08	20.1615	0.568803	519021		2 (2 0 0 0 0)		0.01
111	Tc00.1047053508799.240 aminopeptidase, putative; metallo-peptidase, clan MF, family M17, putative [59268 - 60830] MW:55891.67	1.897e-07	2.48	38.2035	9.61539	55856.3		8 (7 1 0 0 0)		0.17
112	Tc00.1047053508707.200 nucleoside diphosphate kinase, putative [55527 - 55066] MW:16878.29	1.93203e-07	4.46	60.216	48.366	16867.7		9 (9 0 0 0 0)		0.30
113	Tc00.1047053508323.60 centrin, putative; Ca2+-binding EF-hand protein, putative [8893 - 8444] MW:16523.60	2.06734e-07	1.45	20.247	26.1745	16513		2 (2 0 0 0 0)		0.06
114	Tc00.1047053507713.30 heat shock protein 85, putative [3269 - 5383] MW:80726.37	2.10008e-07	0.81	10.1864	2.41477	80675.7		1 (1 0 0 0 0)		0.02
115	Tc00.1047053511903.40 hypothetical protein, conserved [3582 - 5081] MW:54754.12	2.14732e-07	5.15	80.2329	15.8317	54719.3		16 (16 0 0 0 0)		0.47
116	Tc00.1047053506679.140 40S ribosomal protein S10, putative [45563 - 46048] MW:18249.59	2.4029e-07	3.13	40.2158	24.8447	18238.3		7 (7 0 0 0 0)		0.16
117	Tc00.1047053507713.30 heat shock protein 85, putative [3269 - 5383] MW:80726.37	2.45247e-07	0.9	10.2083	1.84659	80675.7		1 (1 0 0 0 0)		0.03
118	Tc00.1047053511189.30 40S ribosomal protein S13, putative [3763 - 3308] MW:17229.42	2.65232e-07	2.95	40.1608	25.8278	17218.3		9 (9 0 0 0 0)		0.34
119	Tc00.1047053506529.508 glucose-6-phosphate isomerase, glycosomal, putative [131145 - 129319] MW:68365.91	2.76441e-07	2.76	50.1735	5.42763	68323.1		6 (6 0 0 0 0)		0.10
120	Tc00.1047053506925.120 eukaryotic initiation factor 5a, putative [29151 - 29654] MW:18015.14	3.06733e-07	2.13	30.1567	22.1557	18003.8		4 (4 0 0 0 0)		0.13
121	Tc00.1047053507713.30 heat shock protein 85, putative [3269 - 5383] MW:80726.37	3.09881e-07	0.95	10.2135	1.98864	80675.7		1 (1 0 0 0 0)		0.08
122	Tc00.1047053508461.500 60S ribosomal protein L27A/L29, putative [120191 - 120628] MW:16195.87	3.69912e-07	2.71	40.18	26.8966	16185.7		4 (4 0 0 0 0)		0.11
123	Tc00.1047053506789.280 methylthioadenosine phosphorylase, putative [63753 - 62830] MW:33176.80	3.78736e-07	1.34	20.2047	7.81759	33155.8		3 (3 0 0 0 0)		0.09
124	Tc00.1047053507713.30 heat shock protein 85, putative [3269 - 5383] MW:80726.37	3.85067e-07	0.84	10.135	1.42046	80675.7		1 (1 0 0 0 0)		0.00
125	Tc00.1047053511277.60 alcohol dehydrogenase, putative [14908 - 13730] MW:41758.99	4.01756e-07	0.71	10.1183	3.57143	41732		2 (2 0 0 0 0)		0.08
126	Tc00.1047053509351.10 delta-1-pyrroline-5-carboxylate dehydrogenase, putative [2844 - 2047] MW:29517.21	4.04411e-07	2.31	30.2045	12.8302	29498.7		7 (7 0 0 0 0)		0.23
127	Tc00.1047053507241.30 arginine kinase, putative [7379 - 8452] MW:40197.70	4.0636e-07	0.97	10.2456	4.48179	40172.5		1 (1 0 0 0 0)		0.02
128	Tc00.1047053503635.59 40S ribosomal protein S3a, putative [11105 - 10320] MW:29914.53	4.08318e-07	3.41	40.1881	19.1571	29896		11 (11 0 0 0 0)		0.21
129	Tc00.1047053506983.39 calpain-like cysteine peptidase, putative [6212 - 6556] MW:12847.52	4.15873e-07	5.03	70.2078	22.807	12839.4		33 (33 0 0 0 0)		1.63
130	Tc00.1047053507713.30 heat shock protein 85, putative [3269 - 5383] MW:80726.37	4.23852e-07	0.93	10.1861	1.84659	80675.7		1 (1 0 0 0 0)		0.07
131	Tc00.1047053508823.120 ribosomal protein S20, putative [16046 - 16399] MW:13226.42	4.25515e-07	0.86	10.1501	9.40171	13218.2		3 (3 0 0 0 0)		0.03
132	Tc00.1047053510855.10 peptide methionine sulfoxide reductase, putative; peptide	4.49175e-07	2.82	30.2392	31.0735	20091.4		6 (6 0 0 0 0)		0.18
133	Tc00.1047053506389.79 calmodulin, putative [16471 - 16727] MW:9498.32	4.89653e-07	1.43	20.1908	20	9492.36		3 (3 0 0 0 0)		0.10
134	Tc00.1047053508461.80 TcPGFS prostaglandin F2alpha synthase [19350 - 18211] MW:42237.84	5.36155e-07	0.96	10.2151	2.90238	42211.6		2 (2 0 0 0 0)		0.01
135	Tc00.1047053503555.30 trypanothione reductase, putative [2956 - 4434] MW:53868.78	5.39685e-07	2.94	40.2211	6.91057	53834.6		7 (7 0 0 0 0)		0.12
136	Tc00.1047053506297.260 lanosterol 14-alpha-demethylase, putative [63035 - 64480] MW:54668.47	5.70205e-07	3.47	50.2182	12.474	54633.2		7 (7 0 0 0 0)		0.16
137	Tc00.1047053509831.36 mitochondrial RNA binding protein 1, putative [10568 - 9945] MW:23103.01	6.228e-07	1.33	20.1667	11.1111	23088.6		3 (3 0 0 0 0)		0.05
138	Tc00.1047053507537.20 cysteine peptidase, putative; cysteine peptidase, clan CA, family C1, cathepsin L-like, putative [2195 - 3475] MW:46830.67	6.23556e-07	0.97	10.2046	3.28639	46800.1		3 (3 0 0 0 0)		0.08
139	Tc00.1047053508999.190 calpain-like cysteine peptidase, putative; cysteine peptidase, Clan CA, family C2, putative [59404 - 61917] MW:95766.56	6.40892e-07	3.86	50.2283	8.24373	95706.6		6 (6 0 0 0 0)		0.09
140	Tc00.1047053506559.410 hypothetical protein, conserved [90845 - 89724] MW:42106.91	6.42653e-07	4.86	70.1751	21.9839	42080.3		16 (16 0 0 0 0)		0.55
141	Tc00.1047053507617.9 TcPGFS prostaglandin F2alpha synthase [3411 - 4179] MW:28212.17	6.80896e-07	5.53	80.2261	27.7344	28194.5		20 (20 0 0 0 0)		0.72
142	Tc00.1047053506363.70 aminoacylase, putative; N-acyl-L-amino acid amidohydrolase, putative [11434 - 12624] MW:42794.05	7.75071e-07	1.76	20.2304	8.58586	42767		5 (5 0 0 0 0)		0.14
143	Tc00.1047053508409.210 HIP Hsc70-interacting protein, putative [39222 - 38086] MW:41608.10	7.97573e-07	0.96	10.2043	3.7037	41582.3		2 (2 0 0 0 0)		0.08
144	Tc00.1047053504105.140 enolase, putative [37437 - 38726] MW:46443.83	8.23655e-07	0.96	10.2326	3.9627	46414.7		1 (1 0 0 0 0)		0.00
145	Tc00.1047053509099.50 trypanothione synthetase, putative [15626 - 13683] MW:73565.98	8.44272e-07	3.51	50.2125	10.8192	73519.9		9 (9 0 0 0 0)		0.14
146	Tc00.1047053503855.20 spermidine synthase, putative [1375 - 2265] MW:33156.59	8.96276e-07	0.77	10.1402	4.05405	33135.4		1 (1 0 0 0 0)		0.02
147	Tc00.1047053504105.140 enolase, putative [37437 - 38726] MW:46443.83	9.07621e-07	0.83	10.1535	2.0979	46414.7		1 (1 0 0 0 0)		0.06
148	Tc00.1047053511531.40 chaperonin alpha subunit, putative [8550 - 6907] MW:59391.48	9.48209e-07	2.56	40.1756	9.14077	59354.7		6 (6 0 0 0 0)		0.08
149	Tc00.1047053507625.10 retrotransposon hot spot (RHS) protein, putative [5360 - 1212] MW:159648.61	1.03683e-06	0.41	8.14102	0.868307	159549	RHS	1 (0 1 0 0 0)		0.03
150	Tc00.1047053506401.320 60S ribosomal protein L7a, putative [88186 - 87227] MW:34871.23	1.04924e-06	3.18	40.1905	14.1066	34849.7		9 (9 0 0 0 0)		0.32
151	Tc00.1047053409117.20 40S ribosomal protein S14, putative [2826 - 3260] MW:15567.88	1.07813e-06	1.84	30.2067	15.9722	15557.9		3 (3 0 0 0 0)		0.12
152	Tc00.1047053506777.80 seryl-tRNA synthetase, putative [17907 - 16474] MW:53377.89	1.12002e-06	1.24	20.1334	4.8218	53343.6		3 (3 0 0 0 0)		0.10
153	Tc00.1047053505999.90 phosphoglycerate kinase, putative [19726 - 18467] MW:44487.39	1.14325e-06	3.68	50.2119	14.0811	44459.1		11 (11 0 0 0 0)		0.44
154	Tc00.1047053507241.30 arginine kinase, putative [7379 - 8452] MW:40197.70	1.14904e-06	0.97	10.2545	4.20168	40172.5		1 (1 0 0 0 0)		0.01
155	Tc00.1047053506815.60 60S ribosomal protein L44, putative [8940 - 9260] MW:12408.67	1.15141e-06	1.65	20.1287	7.54717	12400.7		6 (6 0 0 0 0)		0.07
156	Tc00.1047053510889.120 alanine aminotransferase, putative; glutamic--alanine transaminase, putative; glutamic--pyruvic transaminase, putative [23875 - 22394] MW:54373.42	1.26181e-06	0.97	10.2176	2.23124	54338.6		2 (2 0 0 0 0)		0.02
157	Tc00.1047053506943.50 glyceraldehyde 3-phosphate dehydrogenase, putative [10901 - 9822] MW:39032.43	1.43063e-06	5.23	70.1764	17.8273	39007.9		16 (16 0 0 0 0)		1.00
158	Tc00.1047053507975.80 hypothetical protein, conserved [28766 - 27186] MW:60732.17	1.44247e-06	1.81	20.182	4.75285	60694.6		2 (2 0 0 0 0)		0.01
159	Tc00.1047053504045.110 urocanate hydratase, putative [20483 - 18456] MW:74770.01	1.58331e-06	6.54	100.189	16.7407	74722.3		17 (17 0 0 0 0)		0.35
160	Tc00.1047053507713.30 heat shock protein 85, putative [3269 - 5383] MW:80726.37	1.67516e-06	0.8	10.1347	1.70454	80675.7		1 (1 0 0 0 0)		0.05
161	Tc00.1047053507709.50 60S ribosomal protein L6, putative [15086 - 14505] MW:21399.29	1.68212e-06	3.2	50.1442	24.8705	21386.1		7 (7 0 0 0 0)		0.12
162	Tc00.1047053510719.260 hslvu complex proteolytic subunit-like, putative; threoni	1.75276e-06	0.9	10.1457	6.2201	22882		1 (1 0 0 0 0)		0.00
163	Tc00.1047053506977.49 ribosomal proteins L36, putative [5905 - 6294] MW:14664.31	1.79852e-06	0.91	10.1969	10.8527	14655		1 (1 0 0 0 0)		0.04
164	Tc00.1047053506857.20 pyrroline-5-carboxylate reductase, putative [4325 - 3516] MW:28559.42	1.84979e-06	1.57	20.1651	4.83271	28540.7		3 (3 0 0 0 0)		0.10
165	Tc00.1047053510945.70 aspartate aminotransferase, mitochondrial, putative [14645 - 13389] MW:46042.71	1.919e-06	8.72	124.217	38.2775	46013.4		28 (26 1 1 0 0)		1.25
166	Tc00.1047053504153.310 heat shock protein, putative [84247 - 81995] MW:83911.13	1.96504e-06	0.89	10.1414	1.33333	83858.7		1 (1 0 0 0 0)		0.05
167	Tc00.1047053504013.100 ribosomal protein S19, putative [16612 - 16109] MW:18791.05	2.0247e-06	4.26	50.2412	25.7485	18779.1		10 (10 0 0 0 0)		0.33
168	Tc00.1047053508413.68 kinetoplastid membrane protein KMP-11 [15989 - 16264] MW:10883.24	2.11768e-06	1.59	20.2625	12.0879	10876.3		5 (5 0 0 0 0)		0.13
169	Tc00.1047053504191.10 sterol 24-c-methyltransferase, putative [286 - 1365] MW:40391.45	2.50877e-06	5.18	70.1981	23.1198	40365.9		14 (14 0 0 0 0)		0.41
170	Tc00.1047053506585.40 glucose-regulated protein 78, putative [3358 - 5313] MW:71315.66	2.60525e-06	5.69	98.2057	14.7465	71272		18 (14 4 0 0 0)		0.52
171	Tc00.1047053506207.50 IgE-dependent histamine-releasing factor, putative [9641 - 10153] MW:19586.75	3.14908e-06	1.42	20.1444	12.3529	19574.5		7 (7 0 0 0 0)		0.14
172	Tc00.1047053506989.190 lipophosphoglycan biosynthetic protein, putative; heat shock protein 90, putative; glucose regulated protein 94, putative [39358 - 37070] MW:87022.17	3.19286e-06	0.91	10.1897	1.5748	86968.6		2 (2 0 0 0 0)		0.02
173	Tc00.1047053511461.20 tyrosine aminotransferase [5999 - 7249] MW:46129.77	3.34614e-06	1.2	18.1806	12.2596	46100.4		8 (4 4 0 0 0)		0.21
174	Tc00.1047053511531.50 glucosamine-6-phosphate isomerase, putative; glucosamine-6-phosphate deaminase, putative [11558 - 10719] MW:31441.93	3.36387e-06	4.17	60.2107	22.5806	31422.2		8 (8 0 0 0 0)		0.23
175	Tc00.1047053507765.60 40S ribosomal protein S21, putative [9280 - 9969] MW:25305.56	3.37862e-06	0.89	10.1755	6.9869	25290.5		1 (1 0 0 0 0)		0.01
176	Tc00.1047053504105.140 enolase, putative [37437 - 38726] MW:46443.83	3.61956e-06	0.81	10.2141	3.9627	46414.7		5 (5 0 0 0 0)		0.07
177	Tc00.1047053508827.70 40S ribosomal protein S17, putative [19709 - 20299] MW:22635.50	3.94731e-06	1.85	20.209	18.3673	22620.8		3 (3 0 0 0 0)		0.16
178	Tc00.1047053508731.60 adenylosuccinate synthetase, putative [10337 - 8487] MW:68470.68	4.15165e-06	2.56	48.168	10.3896	68427.9		8 (7 1 0 0 0)		0.27
179	Tc00.1047053506195.110 malate dehydrogenase, putative [15898 - 16854] MW:33351.35	4.21023e-06	1.44	20.1511	13.522	33330.4		3 (3 0 0 0 0)		0.01
180	Tc00.1047053504105.140 enolase, putative [37437 - 38726] MW:46443.83	4.47145e-06	0.83	10.1332	2.0979	46414.7		1 (1 0 0 0 0)		0.07
181	Tc00.1047053503625.10 asparagine synthetase A, putative [478 - 1524] MW:39044.83	4.74073e-06	0.9	10.1924	4.5977	39020.1		2 (2 0 0 0 0)		0.03
182	Tc00.1047053503643.3 60S ribosomal protein L4, putative [488 - 3] MW:17444.05	4.87188e-06	0.87	10.1402	7.40741	17433		1 (1 0 0 0 0)		0.01
183	Tc00.1047053503395.40 60S ribosomal protein L18, putative [4103 - 5074] MW:36878.92	5.04029e-06	1.49	20.1553	7.43034	36855.4		3 (3 0 0 0 0)		0.03
184	Tc00.1047053506413.20 40S ribosomal protein S33, putative [869 - 1228] MW:13360.82	5.09159e-06	0.81	10.1447	10.084	13352.2		1 (1 0 0 0 0)		0.01
185	Tc00.1047053509399.170 elongation factor 1-gamma (EF-1-gamma), putative [49600 - 50691] MW:40010.62	5.36331e-06	3.34	50.252		39986	EF-1-gamma	7 (7 0 0 0 0)		0.16
186	Tc00.1047053506937.10 cytosolic malate dehydrogenase, putative [1902 - 904] MW:35589.66	5.41012e-06	0.97	10.2112	6.62651	35567.2		1 (1 0 0 0 0)		0.01
187	Tc00.1047053504157.10 heterogeneous nuclear ribonucleoprotein H/F, putative [4295 - 2943] MW:50294.50	5.48857e-06	0.88	10.1772	3.11111	50262.6		1 (1 0 0 0 0)		0.02
188	Tc00.1047053511067.20 60S ribosomal protein L26, putative [7373 - 6942] MW:16299.02	5.8656e-06	1.77	20.1646	11.8881	16288.9		4 (4 0 0 0 0)		0.06
189	Tc00.1047053506297.270 60S ribosomal protein L28, putative [65811 - 66251] MW:16382.07	5.98142e-06	0.9	20.1338	5.47945	16372		4 (4 0 0 0 0)		0.05
190	Tc00.1047053508301.20 mitochondrial processing peptidase, beta subunit, putative; metallo-peptidase, Clan ME, Family M16, putative [3985 - 3167] MW:30792.75	6.1195e-06	0.83	10.153	4.04412	30772.9		1 (1 0 0 0 0)		0.02
191	Tc00.1047053504105.140 enolase, putative [37437 - 38726] MW:46443.83	6.39619e-06	3.8	54.1812	15.6177	46414.7		13 (12 0 0 1 0)		1.05
192	Tc00.1047053506755.260 gBP25 mitochondrial RNA-binding protein 2, putative [58124 - 58804] MW:25509.71	6.39811e-06	3.66	50.3259	22.1239	25494		7 (7 0 0 0 0)		0.16
193	Tc00.1047053507767.10 succinyl-CoA ligase [GDP-forming] beta-chain, putative [2196 - 1237] MW:34533.72	7.14202e-06	3.35	50.225	18.1818	34511.9		9 (9 0 0 0 0)		0.32
194	Tc00.1047053506367.30 hypothetical protein, conserved [3962 - 2967] MW:37619.39	7.20102e-06	4.51	70.1636	32.0242	37596.2		19 (19 0 0 0 0)		0.74
195	Tc00.1047053507925.40 pyridoxal kinase, putative [7870 - 6968] MW:33444.90	7.28145e-06	1.34	20.1545	9.33333	33423.7		3 (3 0 0 0 0)		0.07
196	Tc00.1047053509997.30 tryparedoxin, putative [5251 - 5685] MW:16037.24	7.48911e-06	1.66	30.1624	15.9722	16027.1		6 (6 0 0 0 0)		0.43
197	Tc00.1047053508951.20 hexokinase, putative [4662 - 3247] MW:52144.21	8.4865e-06	4.27	70.2144	16.9851	52110.7		11 (11 0 0 0 0)		0.50
198	Tc00.1047053507031.29 nucleosome assembly protein, putative [4520 - 5608] MW:41078.69	1.13294e-05	0.89	10.1813	3.03867	41053.9		2 (2 0 0 0 0)		0.03
199	Tc00.1047053504069.70 vacuolar ATP synthase, putative [12414 - 11824] MW:19809.20	1.14412e-05	0.84	10.1582	7.65306	19796.3		1 (1 0 0 0 0)		0.01
200	Tc00.1047053506679.94 40S ribosomal protein S18, putative [26867 - 27328] MW:17547.31	1.15317e-05	2.41	30.1685	18.9542	17536.4		6 (6 0 0 0 0)		0.24
201	Tc00.1047053510889.221 glucose-6-phosphate isomerase, glycosomal, putative [53123 - 51297] MW:68328.99	1.15896e-05	0.72	10.1295	1.64474	68286.1		1 (1 0 0 0 0)		0.01
202	Tc00.1047053507241.30 arginine kinase, putative [7379 - 8452] MW:40197.70	1.24143e-05	1.56	30.1657	9.2437	40172.5		6 (6 0 0 0 0)		0.33
203	Tc00.1047053511903.40 hypothetical protein, conserved [3582 - 5081] MW:54754.12	1.31815e-05	0.88	10.1339	2.20441	54719.3		1 (1 0 0 0 0)		0.03
204	Tc00.1047053503841.10 proteasome activator protein PA26, putative [2 - 685] MW:24659.92	1.37281e-05	2.5	40.181	23.348	24644.6		5 (5 0 0 0 0)		0.16
205	Tc00.1047053504105.140 enolase, putative [37437 - 38726] MW:46443.83	1.40846e-05	0.96	10.2097	2.331	46414.7		1 (1 0 0 0 0)		0.02
206	Tc00.1047053503811.10 lipophosphoglycan biosynthetic protein, putative; heat shock protein 90, putative; ; glucose regulated protein 94, putative [2 - 961] MW:36195.55	1.43837e-05	0.77	10.1569	3.44828	36173.5		2 (2 0 0 0 0)		0.03
207	Tc00.1047053507713.30 heat shock protein 85, putative [3269 - 5383] MW:80726.37	1.44368e-05	0.8	10.1244	0.994318	80675.7		1 (1 0 0 0 0)		0.02
208	Tc00.1047053507831.60 heat shock protein, putative [18266 - 20764] MW:93525.98	1.45573e-05	0.91	10.1607	1.20192	93467.7		1 (1 0 0 0 0)		0.03
209	Tc00.1047053509551.30 mitochondrial phosphate transporter, putative [3339 - 4289] MW:34359.92	1.51677e-05	0.78	10.1544	4.74683	34337.5		1 (1 0 0 0 0)		0.01
210	Tc00.1047053506441.20 hypothetical protein, conserved [3330 - 6578] MW:123457.65	1.5384e-05	1.17	26.1137	3.14233	123383		4 (2 0 2 0 0)		0.12
211	Tc00.1047053509683.117 40S ribosomal protein S4, putative [34780 - 33959] MW:30875.24	1.56414e-05	6.49	90.1832	21.978	30855.8		15 (15 0 0 0 0)		0.41
212	Tc00.1047053504069.56 60S ribosomal protein L37a, putative [9942 - 9670] MW:10158.91	1.65518e-05	0.96	10.1774	10	10152.3		1 (1 0 0 0 0)		0.00
213	Tc00.1047053510127.79 actin, putative [20204 - 21228] MW:38096.46	1.66395e-05	0.95	10.1734	3.22581	38071.9		1 (1 0 0 0 0)		0.01
214	Tc00.1047053510957.9 calpain-like cysteine peptidase, putative [1048 - 1] MW:40307.92	1.70523e-05	0.54	20.1067	6.30373	40283.3		3 (3 0 0 0 0)		0.05
215	Tc00.1047053506529.550 cysteine peptidase, putative; cysteine peptidase, clan CA, family C1, cathepsin L-like, putative [139656 - 138688] MW:35389.36	1.71889e-05	0.84	10.1311	3.41615	35366.7		2 (2 0 0 0 0)		0.05
216	Tc00.1047053509139.10 hypothetical protein, conserved [184 - 1761] MW:56356.42	1.98697e-05	0.97	10.2496	3.23809	56320.6		1 (1 0 0 0 0)		0.03
217	Tc00.1047053504013.60 regulatory subunit of protein kinase a-like protein, putative [9495 - 7819] MW:62801.04	1.99435e-05	3.61	50.1756	5.91398	62762.3		10 (10 0 0 0 0)		0.36
218	Tc00.1047053507713.30 heat shock protein 85, putative [3269 - 5383] MW:80726.37	2.02262e-05	0.8	10.1485	1.70454	80675.7		1 (1 0 0 0 0)		0.05
219	Tc00.1047053511139.20 40S ribosomal protein S11, putative [2056 - 1535] MW:19957.10	2.15938e-05	4.2	50.2084	20.2312	19944.6		9 (9 0 0 0 0)		0.16
220	Tc00.1047053507241.30 arginine kinase, putative [7379 - 8452] MW:40197.70	2.16543e-05	0.96	10.2189	4.48179	40172.5		1 (1 0 0 0 0)		0.02
221	Tc00.1047053506295.70 hypothetical protein, conserved [9603 - 9965] MW:14912.22	2.17523e-05	0.94	10.1666	8.33333	14902.5		1 (1 0 0 0 0)		0.00
222	Tc00.1047053426435.9 fatty acid desaturase, putative [3 - 362] MW:13485.47	2.21814e-05	0.56	10.1513	11.7647	13477.1		1 (1 0 0 0 0)		0.01
223	Tc00.1047053503925.6 hypothetical protein, conserved [2054 - 1794] MW:9907.34	2.35265e-05	0.33	10.1081	15.1163	9901.03		1 (1 0 0 0 0)		0.02
224	Tc00.1047053511635.10 histone H2B, putative [569 - 231] MW:12360.31	2.36325e-05	1.25	20.1404	20.5357	12352.6		4 (4 0 0 0 0)		0.09
225	Tc00.1047053509463.30 3-ketoacyl-CoA thiolase, putative [4957 - 6270] MW:46405.05	2.36562e-05	3.24	50.1708	10.2975	46375.9		10 (10 0 0 0 0)		0.19
226	Tc00.1047053507519.110 60S ribosomal protein L7, putative [16276 - 17004] MW:27862.72	2.46386e-05	1.6	40.1127	16.9422	27845.2		6 (6 0 0 0 0)		0.14
227	Tc00.1047053506563.220 calpain-like cysteine peptidase, putative; cysteine peptidase, Clan CA, family C2, putative [46808 - 46227] MW:21937.08	2.56638e-05	3.69	60.2017	27.9793	21922.8		10 (10 0 0 0 0)		0.36
228	Tc00.1047053506959.30 ATP-dependent DEAD/H RNA helicase, putative [9103 - 7883] MW:46751.56	2.6699e-05	2.13	38.174	10.5911	46722.5		6 (5 1 0 0 0)		0.19
229	Tc00.1047053507713.30 heat shock protein 85, putative [3269 - 5383] MW:80726.37	2.76538e-05	0.91	10.1956	1.84659	80675.7		1 (1 0 0 0 0)		0.03
230	Tc00.1047053507713.30 heat shock protein 85, putative [3269 - 5383] MW:80726.37	2.90339e-05	0.86	10.1438	1.70454	80675.7		1 (1 0 0 0 0)		0.09
231	Tc00.1047053511899.10 2-amino-3-ketobutyrate coenzyme A ligase, putative [1 - 513] MW:18358.23	3.26231e-05	1.45	20.1973	16.4706	18346.7		3 (3 0 0 0 0)		0.05
232	Tc00.1047053507681.20 succinyl-CoA ligase [GDP-forming] beta-chain, putative [810 - 2066] MW:45265.29	3.28692e-05	2.29	40.1322	9.33014	45236.6		5 (5 0 0 0 0)		0.14
233	Tc00.1047053508625.10 elongation factor 2, putative [3 - 467] MW:17038.47	3.34415e-05	1.53	30.1709	24.6753	17027.7		5 (5 0 0 0 0)		0.12
234	Tc00.1047053510257.80 peptidase M20/M25/M40, putative [13402 - 14826] MW:51199.44	3.45915e-05	1.28	20.1713	7.173	51167.2		3 (3 0 0 0 0)		0.12
235	Tc00.1047053506593.19 ribosomal protein S7, putative [1349 - 1957] MW:23914.17	3.74613e-05	0.97	10.2375	6.43564	23899.2		5 (5 0 0 0 0)		0.10
236	Tc00.1047053432677.20 heat shock 70 kDa protein, mitochondrial precursor, putative [1058 - 1618] MW:20300.02	3.77106e-05	3.92	60.1723	28.877	20287.5		9 (9 0 0 0 0)		0.30
237	Tc00.1047053506559.200 thioredoxin, putative [44296 - 42971] MW:48579.78	3.86168e-05	1.12	20.1317	5.44218	48549.5		3 (3 0 0 0 0)		0.10
238	Tc00.1047053507713.30 heat shock protein 85, putative [3269 - 5383] MW:80726.37	4.17417e-05	0.89	10.1609	1.70454	80675.7		1 (1 0 0 0 0)		0.07
239	Tc00.1047053508601.119 ribose 5-phosphate isomerase, putative [20544 - 21023] MW:17327.80	4.30895e-05	0.63	10.1257	8.1761	17316.9		1 (1 0 0 0 0)		0.03
240	Tc00.1047053509165.40 P2-beta (H6.4) 60S acidic ribosomal protein P2 beta (H6.4), putative [8154 - 7831] MW:10571.72	4.47008e-05	0.78	10.1099	9.3458	10565.2	H6.4	1 (1 0 0 0 0)		0.02
241	Tc00.1047053503925.6 hypothetical protein, conserved [2054 - 1794] MW:9907.34	4.56532e-05	0.69	10.1687	15.1163	9901.03		4 (4 0 0 0 0)		0.08
242	Tc00.1047053506925.319 isocitrate dehydrogenase, putative [81655 - 82896] MW:46858.63	4.72325e-05	2.84	40.2072	9.4431	46828.6		11 (11 0 0 0 0)		0.28
243	Tc00.1047053511277.290 aconitase, putative [75290 - 77986] MW:98706.34	4.72979e-05	3	48.1603	4.67706	98644.2		6 (5 1 0 0 0)		0.11
244	Tc00.1047053503935.20 2-oxoglutarate dehydrogenase, E2 component, dihydrolipoamide succinyltransferase, putative [3004 - 4182] MW:42646.10	4.95583e-05	1.34	20.1274	4.84694	42619.3		3 (3 0 0 0 0)		0.04
245	Tc00.1047053508503.20 cytochrome c oxidase subunit V, putative [1447 - 2037] MW:22251.42	4.98326e-05	1.17	28.1744	23.9796	22237.3		4 (3 1 0 0 0)		0.10
246	Tc00.1047053509695.200 t-complex protein 1, delta subunit, putative [45412 - 470	5.01945e-05	0.75	10.1368		30849.5		2 (2 0 0 0 0)		0.03
247	Tc00.1047053504105.140 enolase, putative [37437 - 38726] MW:46443.83	5.11017e-05	0.93	10.1679	3.0303	46414.7		1 (1 0 0 0 0)		0.05
248	Tc00.1047053503539.30 GTP-binding nuclear protein rtb2, putative [3660 - 4502] MW:31840.76	5.40243e-05	3.82	50.1725	20.7143	31820.5		13 (13 0 0 0 0)		0.16
249	Tc00.1047053506247.50 chaperonin, putative; T-complex protein 1, theta subunit, putative [5796 - 7409] MW:58302.36	5.61327e-05	2.07	40.1306	8.75233	58266.3		6 (6 0 0 0 0)		0.12
250	Tc00.1047053508827.40 acyl-CoA dehydrogenase, putative [8097 - 9971] MW:68669.57	6.33623e-05	0.93	10.2077	2.40385	68625.7		1 (1 0 0 0 0)		0.02
251	Tc00.1047053508175.260 inorganic polyphosphate/ATP-NAD kinase, putative; poly(P)/ATP NAD kinase, putative [72211 - 69800] MW:88928.85	6.39559e-05	0.68	10.1085		88873.5	P	1 (1 0 0 0 0)		0.01
252	Tc00.1047053507713.30 heat shock protein 85, putative [3269 - 5383] MW:80726.37	6.51363e-05	0.73	10.1369	1.84659	80675.7		1 (1 0 0 0 0)		0.21
253	Tc00.1047053510039.40 nitrilase, putative [10192 - 11022] MW:30860.13	6.74648e-05	0.9	10.165	3.98551	30840.2		4 (4 0 0 0 0)		0.07
254	Tc00.1047053503721.39 heat shock 70 kDa protein, putative [9931 - 10600] MW:24292.63	6.76276e-05	2.04	30.1743	16.5919	24277.3		8 (8 0 0 0 0)		1.07
255	Tc00.1047053436521.9 mevalonate kinase, putative [758 - 1843] MW:39114.62	7.15638e-05	0.66	10.1221	1.9337	39089.7		2 (2 0 0 0 0)		0.01
256	Tc00.1047053504427.260 kinesin, putative [64263 - 62011] MW:85427.42	7.33049e-05	0.87	10.1556	1.73333	85374.7		1 (1 0 0 0 0)		0.00
257	Tc00.1047053511815.170 hypothetical protein, conserved [30908 - 29298] MW:60571.14	7.70322e-05	0.79	10.1423	2.05224	60534.8		2 (2 0 0 0 0)		0.02
258	Tc00.1047053507713.30 heat shock protein 85, putative [3269 - 5383] MW:80726.37	7.76484e-05	0.84	10.1352	1.42046	80675.7		1 (1 0 0 0 0)		0.01
259	Tc00.1047053510437.40 cytosolic malate dehydrogenase, putative [3409 - 4407] MW:35508.63	8.02027e-05	5	78.1559	25	35486.2		14 (13 1 0 0 0)		0.71
260	Tc00.1047053504069.30 60S ribosomal protein L32, putative [3515 - 3114] MW:15609.28	8.52537e-05	1.92	30.1365	15.0376	15599.5		5 (5 0 0 0 0)		0.21
261	Tc00.1047053506817.30 ribosomal protein L27, putative [10940 - 11341] MW:15512.30	8.73652e-05	3.21	40.1594	23.3083	15502.6		6 (6 0 0 0 0)		0.12
262	Tc00.1047053508209.120 10 kDa heat shock protein, putative [19335 - 19033] MW:10699.40	9.2132e-05	0.21	8.13848	16	10692.8		2 (0 2 0 0 0)		0.00
263	Tc00.1047053507713.30 heat shock protein 85, putative [3269 - 5383] MW:80726.37	9.32636e-05	0.82	10.1429	1.5625	80675.7		1 (1 0 0 0 0)		0.07
264	Tc00.1047053504105.140 enolase, putative [37437 - 38726] MW:46443.83	9.767e-05	0.67	10.1156	3.0303	46414.7		1 (1 0 0 0 0)		0.04
265	Tc00.1047053506925.150 protein phosphatase, putative [33994 - 35217] MW:45634.36	9.7965e-05	2.45	34.1437	8.10811	45605.5		4 (3 0 0 1 0)		0.12
266	Tc00.1047053511441.10 calpain cysteine peptidase, putative; cysteine peptidase, Clan CA, family C2, putative [1 - 3828] MW:145228.49	9.84275e-05	0.57	10.125	3.05882	145138		1 (1 0 0 0 0)		0.04
267	Tc00.1047053508827.40 acyl-CoA dehydrogenase, putative [8097 - 9971] MW:68669.57	9.87095e-05	0.94	10.192	2.40385	68625.7		1 (1 0 0 0 0)		0.02
268	Tc00.1047053510773.20 PPase1 vacuolar-type proton translocating pyrophosphatase 1, putative [5744 - 3300] MW:85337.48	0.000101476	2.46	40.1325	2.7027	85282.7		6 (6 0 0 0 0)		0.20
269	Tc00.1047053511303.150 hypothetical protein, conserved [46783 - 46031] MW:27566.38	0.000104492	0.95	10.2035	6.8	27548.8		1 (1 0 0 0 0)		0.00
270	Tc00.1047053507671.30 EF-1-beta 25 kDa translation elongation factor 1-beta [3775 - 4443] MW:24451.81	0.000105658	3.08	50.1776	18.4685	24436.8		8 (8 0 0 0 0)		0.33
271	Tc00.1047053484299.10 trypanothione reductase, putative [1701 - 1132] MW:20442.31	0.000107146	0.66	10.1325	5.82011	20429.5		2 (2 0 0 0 0)		0.02
272	Tc00.1047053504105.140 enolase, putative [37437 - 38726] MW:46443.83	0.000107736	0.85	10.142	3.0303	46414.7		1 (1 0 0 0 0)		0.06
273	Tc00.1047053411235.9 alpha tubulin, putative [257 - 1612] MW:49799.18	0.00011026	1.96	30.1719	6.43016	49767.6		4 (4 0 0 0 0)		0.08
274	Tc00.1047053442383.9 40S ribosomal protein SA, putative [329 - 1] MW:12132.20	0.000114619	0.98	10.2763	15.5963	12124.4		1 (1 0 0 0 0)		0.06
275	Tc00.1047053511907.200 cysteine peptidase inhibitor, putative; chagasin, putative [39628 - 39960] MW:12121.62	0.000118353	0.77	10.1536	11.8182	12114		2 (2 0 0 0 0)		0.00
276	Tc00.1047053504105.140 enolase, putative [37437 - 38726] MW:46443.83	0.00012901	0.96	10.2214	3.9627	46414.7		1 (1 0 0 0 0)		0.00
277	Tc00.1047053508555.60 cytoskeleton-associated protein CAP5.5, putative; cysteine peptidase, Clan CA, family C2, putative [10855 - 13275] MW:89807.74	0.000130771	2.26	40.1459	5.21092	89751.2		6 (6 0 0 0 0)		0.16
278	Tc00.1047053506977.49 ribosomal proteins L36, putative [5905 - 6294] MW:14664.31	0.000131011	0.81	10.1525	10.8527	14655		1 (1 0 0 0 0)		0.04
279	Tc00.1047053507241.30 arginine kinase, putative [7379 - 8452] MW:40197.70	0.000146817	0.78	10.104	2.52101	40172.5		1 (1 0 0 0 0)		0.04
280	Tc00.1047053507713.30 heat shock protein 85, putative [3269 - 5383] MW:80726.37	0.00014866	0.85	10.1418	1.42046	80675.7		1 (1 0 0 0 0)		0.00
281	Tc00.1047053506411.10 thimet oligopeptidase, putative; metallo-peptidase, clan M	0.000149207	0.87	10.1571	1.89504	77530.1		1 (1 0 0 0 0)		0.01
282	Tc00.1047053510755.89 kinetoplastid membrane protein KMP-11, putative [11199 - 10921] MW:11011.41	0.000155769	0.55	10.1002	7.6087	11004.4		1 (1 0 0 0 0)		0.08
283	Tc00.1047053509733.100 translation elongation factor 1-beta, putative [34224 - 3	0.000157831	1.19	20.1566		82367.2		2 (2 0 0 0 0)		0.04
284	Tc00.1047053507713.30 heat shock protein 85, putative [3269 - 5383] MW:80726.37	0.000160161	0.93	10.1565	1.98864	80675.7		1 (1 0 0 0 0)		0.00
285	Tc00.1047053508537.10 glyceraldehyde 3-phosphate dehydrogenase, cytosolic, putative [1876 - 1136] MW:26008.71	0.00017478	0.73	10.1085	3.65854	25992.4		1 (1 0 0 0 0)		0.02
286	Tc00.1047053509717.90 short chain 3-hydroxyacyl-coa dehydrogenase, putative [23820 - 22858] MW:35532.12	0.000176235	1.83	28.1368	6.5625	35509.4		4 (3 1 0 0 0)		0.09
287	Tc00.1047053509047.40 hypothetical protein, conserved [5507 - 6103] MW:21150.73	0.00017668	0.95	20.1458	13.1313	21137.1		4 (4 0 0 0 0)		0.09
288	Tc00.1047053506357.40 elongation factor TU, putative [11925 - 13334] MW:51777.76	0.000187375	0.8	10.1365	2.55864	51744.7		1 (1 0 0 0 0)		0.02
289	Tc00.1047053508175.146 60S ribosomal protein L23a, putative [45070 - 44486] MW:21268.18	0.00019748	0.84	10.1546	6.70103	21254.9		2 (2 0 0 0 0)		0.15
290	Tc00.1047053506725.20 hypothetical protein, conserved [1341 - 3104] MW:66474.06	0.000211069	0.54	10.1139	1.87393	66431.4		2 (2 0 0 0 0)		0.08
291	Tc00.1047053503467.9 NADH-dependent fumarate reductase, putative [1764 - 1] MW:64234.01	0.000224216	0.83	10.1491	2.04082	64194.2		2 (2 0 0 0 0)		0.02
292	Tc00.1047053507713.30 heat shock protein 85, putative [3269 - 5383] MW:80726.37	0.000231086	0.68	10.1419	1.84659	80675.7		1 (1 0 0 0 0)		0.21
293	Tc00.1047053503975.40 hypothetical protein, conserved [8059 - 5639] MW:84748.62	0.000233945	1.51	20.1614	3.22581	84693.9		3 (3 0 0 0 0)		0.04
294	Tc00.1047053505843.10 glutamate dehydrogenase, putative [1 - 636] MW:24121.45	0.000236398	1.69	30.1357	13.2701	24106.2		5 (5 0 0 0 0)		0.16
295	Tc00.1047053509247.50 methionyl-tRNA synthetase, putative [16016 - 18313] MW:86116.34	0.000262311	0.95	20.1253	3.26797	86062		3 (3 0 0 0 0)		0.04
296	Tc00.1047053507713.30 heat shock protein 85, putative [3269 - 5383] MW:80726.37	0.000266157	0.88	10.1722	1.70454	80675.7		1 (1 0 0 0 0)		0.04
297	Tc00.1047053507559.80 deoxyribose-phosphate aldolase, putative [13319 - 14143] MW:29351.02	0.000274334	2.33	28.168	12.4088	29332.2		5 (3 2 0 0 0)		0.15
298	Tc00.1047053507713.30 heat shock protein 85, putative [3269 - 5383] MW:80726.37	0.00027727	0.87	10.1536	1.70454	80675.7		1 (1 0 0 0 0)		0.11
299	Tc00.1047053503715.30 small GTP-binding protein Rab1, putative [5876 - 6508] MW:22832.81	0.000277807	1.43	30.1618	16.6667	22818.5		4 (4 0 0 0 0)		0.07
300	Tc00.1047053511277.290 aconitase, putative [75290 - 77986] MW:98706.34	0.00028335	0.82	10.1366	1.3363	98644.2		1 (1 0 0 0 0)		0.02
301	Tc00.1047053509317.60 RNA-binding protein, putative [10364 - 11623] MW:49635.35	0.000288736	1.12	20.1351	6.68258	49605.4		2 (2 0 0 0 0)		0.03
302	Tc00.1047053511817.40 NADH-cytochrome B5 reductase, putative [11537 - 10671] MW:32096.09	0.000289474	1.35	20.1573	13.1944	32075.1		2 (2 0 0 0 0)		0.03
303	Tc00.1047053508355.250 P0 60S acidic ribosomal protein P0 [69959 - 68988] MW:34957.82	0.000293939	3.3	60.1531	18.2662	34935.9		12 (12 0 0 0 0)		0.33
304	Tc00.1047053506201.20 60S ribosomal protein L13a, putative [3364 - 2696] MW:25638.38	0.000298185	0.78	10.1276	3.6036	25622.4		2 (2 0 0 0 0)		0.10
305	Tc00.1047053509167.140 hypothetical protein, conserved [26664 - 27809] MW:41574.32	0.000298857	0.54	10.127	5.24934	41548.9		1 (1 0 0 0 0)		0.01
306	Tc00.1047053510039.40 nitrilase, putative [10192 - 11022] MW:30860.13	0.000309896	0.65	10.111	2.53623	30840.2		1 (1 0 0 0 0)		0.04
307	Tc00.1047053511727.140 phenylalanyl-tRNA synthetase alpha chain, putative [30417 - 28927] MW:57023.21	0.00031007	0.72	10.109	1.41129	56987		1 (1 0 0 0 0)		0.02
308	Tc00.1047053504105.140 enolase, putative [37437 - 38726] MW:46443.83	0.000311264	0.7	10.1187	2.331	46414.7		1 (1 0 0 0 0)		0.03
309	Tc00.1047053511067.30 transketolase, putative [10179 - 8575] MW:57870.57	0.000324241	2.31	40.1883	9.92509	57834.3		5 (5 0 0 0 0)		0.08
310	Tc00.1047053506211.200 aminopeptidase, putative; metallo-peptidase, clan MG, fam	0.000337162	1.14	20.156		48020.4		2 (2 0 0 0 0)		0.02
311	Tc00.1047053504121.30 60S ribosomal protein L4, putative [3799 - 4923] MW:41313.17	0.000338027	2.22	30.1835	11.23	41287.3		4 (4 0 0 0 0)		0.05
312	Tc00.1047053503899.110 glutathione peroxidase-like protein, putative [22242 - 22736] MW:18291.85	0.000341453	0.77	10.1264	7.31707	18280.2		1 (1 0 0 0 0)		0.02
313	Tc00.1047053507625.120 hypothetical protein, conserved [27287 - 26841] MW:16943.54	0.000342547	0.83	10.1515	8.78378	16932.8		1 (1 0 0 0 0)		0.01
314	Tc00.1047053426435.9 fatty acid desaturase, putative [3 - 362] MW:13485.47	0.000343772	0.64	10.1208	10.084	13477.1		1 (1 0 0 0 0)		0.06
315	Tc00.1047053507611.370 protein disulfide isomerase, putative [98523 - 99968] MW:53547.99	0.000358564	0.55	10.1044	1.8711	53514		1 (1 0 0 0 0)		0.00
316	Tc00.1047053507649.70 nucleolar RNA-binding protein, putative [22146 - 23216] MW:38385.35	0.000360586	0.53	10.1124	2.24719	38362.5		1 (1 0 0 0 0)		0.00
317	Tc00.1047053510409.39 ubiquitin/ribosomal protein S27a, putative [9416 - 8964] MW:16574.27	0.000362497	0.73	10.1183	5.33333	16563.5		2 (2 0 0 0 0)		0.03
318	Tc00.1047053506227.150 protein kinase A regulatory subunit, putative [31527 - 30016] MW:56752.18	0.000367411	1.05	20.1414	5.36779	56716.8		2 (2 0 0 0 0)		0.02
319	Tc00.1047053509139.10 hypothetical protein, conserved [184 - 1761] MW:56356.42	0.000377108	1.84	30.1481	4.57143	56320.6		4 (4 0 0 0 0)		0.11
320	Tc00.1047053511909.40 succinate dehydrogenase flavoprotein, putative [10203 - 8374] MW:66903.74	0.000377136	0.92	10.22	3.94089	66861.3		1 (1 0 0 0 0)		0.01
321	Tc00.1047053507713.30 heat shock protein 85, putative [3269 - 5383] MW:80726.37	0.000388402	0.9	10.1734	1.84659	80675.7		1 (1 0 0 0 0)		0.28
322	Tc00.1047053503855.20 spermidine synthase, putative [1375 - 2265] MW:33156.59	0.000389677	0.75	10.1332	4.05405	33135.4		1 (1 0 0 0 0)		0.02
323	Tc00.1047053470399.10 cyclophilin, putative [1188 - 1574] MW:14381.94	0.000391752	0.79	10.1176	6.97674	14372.5		2 (2 0 0 0 0)		0.24
324	Tc00.1047053509139.10 hypothetical protein, conserved [184 - 1761] MW:56356.42	0.000395786	0.8	10.1769	3.23809	56320.6		1 (1 0 0 0 0)		0.03
325	Tc00.1047053505843.20 60S ribosomal protein L6, putative [2658 - 3239] MW:21471.40	0.000405457	0.62	10.1173	6.73575	21458.1		1 (1 0 0 0 0)		0.03
326	Tc00.1047053506749.30 flagellar calcium-binding protein, putative [6900 - 6574] MW:11937.23	0.000409817	0.54	10.1486	12.963	11929.7		11 (11 0 0 0 0)		0.59
327	Tc00.1047053507713.30 heat shock protein 85, putative [3269 - 5383] MW:80726.37	0.000411974	0.53	10.136	1.98864	80675.7		1 (1 0 0 0 0)		0.04
328	Tc00.1047053504163.40 fructose-bisphosphate aldolase, glycosomal, putative [5763 - 6881] MW:40833.68	0.000414785	0.44	10.1329	3.76344	40807.8		2 (2 0 0 0 0)		0.34
329	Tc00.1047053507241.30 arginine kinase, putative [7379 - 8452] MW:40197.70	0.000414924	0.9	10.1818	3.64146	40172.5		1 (1 0 0 0 0)		0.02
330	Tc00.1047053507713.30 heat shock protein 85, putative [3269 - 5383] MW:80726.37	0.00041493	0.84	10.1622	1.98864	80675.7		1 (1 0 0 0 0)		0.04
331	Tc00.1047053509569.100 nucleoside phosphorylase, putative [23077 - 22043] MW:37066.38	0.000445545	1.39	20.1221	8.13954	37042.8		2 (2 0 0 0 0)		0.07
332	Tc00.1047053509139.10 hypothetical protein, conserved [184 - 1761] MW:56356.42	0.000448273	0.72	10.1778	3.23809	56320.6		1 (1 0 0 0 0)		0.04
333	Tc00.1047053506367.30 hypothetical protein, conserved [3962 - 2967] MW:37619.39	0.00045879	0.64	10.1024	2.71903	37596.2		1 (1 0 0 0 0)		0.06
334	Tc00.1047053509499.14 tryparedoxin peroxidase, putative [3063 - 2383] MW:25506.18	0.000488981	1.72	20.1641	10.6195	25490.1		4 (4 0 0 0 0)		0.15
335	Tc00.1047053509733.170 transitional endoplasmic reticulum ATPase, putative [52033 - 54369] MW:86110.13	0.000496296	4.65	80.1749	12.3393	86055.9		12 (12 0 0 0 0)		0.26
336	Tc00.1047053509051.40 adenosine kinase, putative [5396 - 6436] MW:37904.54	0.000513465	0.81	10.1393	4.33526	37880.1		1 (1 0 0 0 0)		0.02
337	Tc00.1047053504105.140 enolase, putative [37437 - 38726] MW:46443.83	0.000520602	0.89	10.1815	3.4965	46414.7		1 (1 0 0 0 0)		0.04
338	Tc00.1047053506801.80 CHA cysteine peptidase inhibitor; chagasin [20951 - 21283] MW:12033.55	0.000534013	1.61	20.1564	11.8182	12026		3 (3 0 0 0 0)		0.06
339	Tc00.1047053511167.10 NADH-cytochrome B5 reductase, putative [448 - 1614] MW:43702.00	0.000534013	0.06	6.10959	3.35052	43674.4		1 (0 0 1 0 0)		0.02
340	Tc00.1047053506405.149 ribosomal protein L21E (60S), putative [28909 - 28430] MW:18069.16	0.000534882	1.24	20.1559	15.7233	18057.8	60S	3 (3 0 0 0 0)		0.15
341	Tc00.1047053506885.14 ribosomal protein L37, putative [3226 - 2972] MW:10009.63	0.000548966	0.62	10.1117	10.7143	10003.2		1 (1 0 0 0 0)		0.02
342	Tc00.1047053507713.30 heat shock protein 85, putative [3269 - 5383] MW:80726.37	0.00055381	0.64	10.1449	1.98864	80675.7		1 (1 0 0 0 0)		0.04
343	Tc00.1047053507713.30 heat shock protein 85, putative [3269 - 5383] MW:80726.37	0.000558677	0.8	10.1221	0.994318	80675.7		1 (1 0 0 0 0)		0.01
344	Tc00.1047053508443.30 hypothetical protein, conserved [4606 - 6930] MW:85371.46	0.000561608	0.81	10.1382	1.67959	85320.8		1 (1 0 0 0 0)		0.03
345	Tc00.1047053504003.60 chaperonin/T-complex protein 1 gamma subunit, putative [11888 - 10221] MW:60668.83	0.000576444	1.29	20.125	3.42342	60630.5		3 (3 0 0 0 0)		0.08
346	Tc00.1047053503833.40 40S ribosomal protein S2, putative [4349 - 5140] MW:28531.80	0.000585045	1.97	30.1621	6.84411	28513.8		4 (4 0 0 0 0)		0.14
347	Tc00.1047053506885.70 polyadenylate-binding protein 1, putative [15775 - 14063] MW:63852.13	0.000590379	0.76	10.1456	4.21053	63811.5		1 (1 0 0 0 0)		0.02
348	Tc00.1047053508207.170 hypothetical protein [34841 - 33342] MW:55984.77	0.000592865	0.33	2.13439	3.20641	55950.7		1 (0 0 0 0 1)		0.06
349	Tc00.1047053509053.70 p22 protein precursor, putative [11308 - 11985] MW:25845.38	0.000609364	0.95	20.1421	11.1111	25828.9		2 (2 0 0 0 0)		0.03
350	Tc00.1047053506563.210 calpain-like cysteine peptidase, putative; cysteine peptidase, Clan CA, family C2, putative [44536 - 42458] MW:78284.50	0.000629119	1.43	30.1201	5.34682	78234.3		3 (3 0 0 0 0)		0.05
351	Tc00.1047053510103.10 hypothetical protein [1073 - 390] MW:26540.08	0.000648676	0.15	8.10847	5.72687	26522.7		1 (0 1 0 0 0)		0.03
352	Tc00.1047053511211.110 hypothetical protein, conserved [23039 - 21381] MW:61125.73	0.000666298	0.06	8.09836	1.99275	61087.4		1 (0 1 0 0 0)		0.05
353	Tc00.1047053504177.10 fatty acyl CoA synthetase 2, putative [2 - 715] MW:26808.80	0.000681072	0.5	10.1135	4.64135	26791.5		1 (1 0 0 0 0)		0.01
354	Tc00.1047053508207.100 60S ribosomal protein L7, putative [23788 - 23060] MW:27919.81	0.000691378	1.35	20.139	9.09091	27902.2		3 (3 0 0 0 0)		0.05
355	Tc00.1047053509505.30 10 kDa heat shock protein, putative [6506 - 6808] MW:10700.38	0.000751279	1.44	20.1722	26	10693.8		7 (7 0 0 0 0)		1.28
356	Tc00.1047053506931.10 haloacid dehalogenase-like hydrolase, putative [2981 - 2046] MW:34734.44	0.00082484	0.65	10.1275	3.53698	34712.4		4 (4 0 0 0 0)		0.11
357	Tc00.1047053507713.30 heat shock protein 85, putative [3269 - 5383] MW:80726.37	0.000840807	0.83	10.1448	1.70454	80675.7		1 (1 0 0 0 0)		0.03
358	Tc00.1047053507009.40 galactokinase, putative [4420 - 5808] MW:51359.90	0.000849991	0.75	10.1105	1.94805	51327.1		1 (1 0 0 0 0)		0.00
359	Tc00.1047053510187.30 tyrosine aminotransferase [9378 - 8128] MW:46152.85	0.000872866	1.28	20.1094	1.92308	46123.5		6 (6 0 0 0 0)		0.18
360	Tc00.1047053504109.160 electron transfer flavoprotein, putative [34497 - 35303] MW:29757.85	0.000891395	0.95	10.2106	5.22388	29739		1 (1 0 0 0 0)		0.03
361	Tc00.1047053511555.80 ribonucleoside-diphosphate reductase small chain, putative [15255 - 14242] MW:39077.60	0.000901207	1.07	20.1769	8.30861	39052.6		4 (4 0 0 0 0)		0.08
362	Tc00.1047053506925.104 dynein light chain, putative [26544 - 26272] MW:10386.89	0.000902258	0.74	10.1176	7.77778	10380.1		2 (2 0 0 0 0)		0.10
363	Tc00.1047053507929.20 co-chaperone GrpE, putative [3511 - 2852] MW:24306.59	0.000949073	0.66	10.108	4.10959	24291.8		1 (1 0 0 0 0)		0.03
364	Tc00.1047053411235.9 alpha tubulin, putative [257 - 1612] MW:49799.18	0.000954301	0.96	10.1905	3.10421	49767.6		1 (1 0 0 0 0)		0.02
365	Tc00.1047053508989.9 nucleoside phosphorylase, putative [803 - 1] MW:28926.13	0.000967839	0.66	10.1043	2.62172	28907.7		1 (1 0 0 0 0)		0.05
366	Tc00.1047053509233.180 ATPase beta subunit, putative [38141 - 36585] MW:55730.83	0.000979702	1.89	40.1692	9.84556	55696		5 (5 0 0 0 0)		0.11
367	Tc00.1047053509215.40 cyclophilin, putative [9828 - 9196] MW:22922.35	0.000984937	0.84	18.1331	10	22907.6		4 (1 3 0 0 0)		0.30
368	Tc00.1047053510879.110 ribosomal protein L3, putative [18495 - 19781] MW:48539.53	0.00162801	3.22	68.1711	15.6542	48509.4		13 (9 2 2 0 0)		0.39
#sample5
1	Tc00.1047053506941.280 heat shock 70 kDa protein, mitochondrial precursor, putative [66049 - 65543] MW:18536.20	2.22045e-16	0.98	10.3684	16.6667	18525		3 (3 0 0 0 0)		0.01
2	Tc00.1047053508555.60 cytoskeleton-associated protein CAP5.5, putative; cysteine peptidase, Clan CA, family C2, putative [10855 - 13275] MW:89807.74	2.22045e-15	13.33	150.32	22.4566	89751.2		24 (24 0 0 0 0)		0.63
3	Tc00.1047053506247.210 hypothetical protein, conserved [37594 - 38361] MW:28626.56	2.77556e-14	4.5	50.3199	23.9216	28608.7		9 (9 0 0 0 0)		0.34
4	Tc00.1047053509139.10 hypothetical protein, conserved [184 - 1761] MW:56356.42	3.66374e-14	1.4	18.3272	3.23809	56320.6		3 (2 1 0 0 0)		0.14
5	Tc00.1047053510579.70 nascent polypeptide associated complex subunit, putative [13875 - 14420] MW:19565.93	3.77476e-14	2.69	30.3019	16.5746	19553.9		7 (7 0 0 0 0)		0.08
6	Tc00.1047053511367.70 dihydrolipoamide acetyltransferase, putative [12422 - 11613] MW:28093.94	6.32827e-14	1.79	20.2254	14.1264	28076.4		2 (2 0 0 0 0)		0.04
7	Tc00.1047053503395.40 60S ribosomal protein L18, putative [4103 - 5074] MW:36878.92	1.67644e-13	3.2	40.2706	14.2415	36855.4		6 (6 0 0 0 0)		0.09
8	Tc00.1047053507713.30 heat shock protein 85, putative [3269 - 5383] MW:80726.37	1.68754e-13	12.63	140.293	23.2954	80675.7		33 (33 0 0 0 0)		0.66
9	Tc00.1047053506727.50 hypothetical protein, conserved [8520 - 8960] MW:16410.95	1.85407e-13	0.95	10.2279	10.274	16400.2		2 (2 0 0 0 0)		0.04
10	Tc00.1047053510877.30 hypothetical protein, conserved [5517 - 6209] MW:25108.57	2.498e-13	0.97	10.2675	8.26087	25093.8		1 (1 0 0 0 0)		0.10
11	Tc00.1047053504431.64 high mobility group protein, putative [11712 - 10900] MW:30713.03	3.41949e-13	6.95	80.3173	29.2593	30693.9		20 (20 0 0 0 0)		0.56
12	Tc00.1047053510901.60 replication factor A, 51kDa subunit, putative [9018 - 10415] MW:51940.74	3.43059e-13	0.99	10.3083	3.65591	51908.4		2 (2 0 0 0 0)		0.00
13	Tc00.1047053503419.30 TcAc2 thiol-dependent reductase 1, putative; thiol transferase, putative; glutathione S-transferase, putative [6172 - 4835] MW:50682.10	5.29576e-13	6.21	70.2586	21.1236	50649.6		14 (14 0 0 0 0)		0.48
14	Tc00.1047053510439.61 heat shock 70 kDa protein, putative [7617 - 8723] MW:40856.25	7.4718e-13	11.49	130.291	39.0244	40831		23 (23 0 0 0 0)		1.06
15	Tc00.1047053506585.40 glucose-regulated protein 78, putative [3358 - 5313] MW:71315.66	7.4718e-13	1.65	18.2113	2.45776	71272		3 (1 2 0 0 0)		0.27
16	Tc00.1047053504163.40 fructose-bisphosphate aldolase, glycosomal, putative [5763 - 6881] MW:40833.68	8.12683e-13	13.41	158.293	45.1613	40807.8		38 (37 1 0 0 0)		1.95
17	Tc00.1047053509213.120 peptidase M20/M25/M40, putative [17550 - 18974] MW:51280.47	9.26668e-13	6.13	76.339	20.8861	51248.2		14 (13 0 1 0 0)		0.33
18	Tc00.1047053510187.100 glucokinase 1, putative [24235 - 23105] MW:41582.01	1.58318e-12	3.49	40.2166	10.1064	41555.3		11 (11 0 0 0 0)		0.26
19	Tc00.1047053506529.360 cytochrome C oxidase subunit IV, putative [85938 - 84934] MW:38948.51	1.60205e-12	15.14	170.29	50.5988	38924.4		42 (42 0 0 0 0)		1.75
20	Tc00.1047053507547.90 glycosomal phosphoenolpyruvate carboxykinase, putative [22951 - 21374] MW:58873.42	1.74971e-12	18.75	210.28	43.6191	58836		60 (60 0 0 0 0)		2.72
21	Tc00.1047053510101.140 pyruvate phosphate dikinase, putative [30198 - 27457] MW:100849.86	2.01283e-12	1.91	20.3202	3.06681	100786		5 (4 1 0 0 0)		0.34
22	Tc00.1047053510945.70 aspartate aminotransferase, mitochondrial, putative [14645 - 13389] MW:46042.71	2.81775e-12	3.75	40.2273	14.8325	46013.4		5 (5 0 0 0 0)		0.10
23	Tc00.1047053504069.80 ATP synthase F1 subunit gamma protein, putative [13756 - 12836] MW:34626.37	3.55591e-12	4.05	50.3233	11.1111	34604.8		8 (8 0 0 0 0)		0.17
24	Tc00.1047053509023.10 hypothetical protein, conserved; calcium binding protein EF hand, putative [1418 - 3166] MW:66429.51	3.72258e-12	0.97	10.2364	2.4055	66389.6		2 (2 0 0 0 0)		0.01
25	Tc00.1047053508301.20 mitochondrial processing peptidase, beta subunit, putative; metallo-peptidase, Clan ME, Family M16, putative [3985 - 3167] MW:30792.75	5.07261e-12	2.87	30.2331	15.0735	30772.9		5 (5 0 0 0 0)		0.18
26	Tc00.1047053508707.90 proteasome regulatory non-ATPase subunit 7, putative [26446 - 25238] MW:46264.80	5.86975e-12	0.96	10.1936	3.23383	46235.5		1 (1 0 0 0 0)		0.00
27	Tc00.1047053467287.30 ATPase beta subunit, putative [5850 - 5269] MW:21204.06	6.05294e-12	2.65	30.2586	30.0518	21190.7		7 (7 0 0 0 0)		0.53
28	Tc00.1047053509585.10 dynein heavy chain, putative [1 - 11121] MW:423953.42	6.1251e-12	4.49	50.2968	1.83486	423683		7 (7 0 0 0 0)		0.18
29	Tc00.1047053509233.180 ATPase beta subunit, putative [38141 - 36585] MW:55730.83	6.94e-12	8.78	100.298	26.4479	55696		22 (22 0 0 0 0)		1.44
30	Tc00.1047053458015.4 hypothetical protein, conserved [1193 - 363] MW:30411.68	7.16982e-12	1.87	20.2131	8.69565	30392.2		3 (3 0 0 0 0)		0.06
31	Tc00.1047053507875.20 glutamate dehydrogenase, putative [5853 - 7103] MW:45221.69	7.20979e-12	7.85	88.2725	23.0769	45192.9		20 (18 2 0 0 0)		0.73
32	Tc00.1047053511391.160 cytochrome c1, heme protein, mitochondrial precursor, putative [38842 - 39618] MW:30007.87	1.29907e-11	2.58	24.2491	10.8527	29988.7		5 (1 2 2 0 0)		0.09
33	Tc00.1047053504225.20 hypothetical protein, conserved [2965 - 2363] MW:21398.58	1.49403e-11	12.37	136.305	64.3216	21327.9		59 (53 6 0 0 0)		5.08
34	Tc00.1047053506263.10 D-isomer specific 2-hydroxyacid dehydrogenase-protein, putative [2 - 763] MW:28534.49	1.5028e-11	8.77	110.258	44.664	28516.7		21 (21 0 0 0 0)		0.98
35	Tc00.1047053508319.30 hypothetical protein, conserved [4928 - 6115] MW:47023.33	1.53044e-11	0.96	10.248	3.79747	46993.2		1 (1 0 0 0 0)		0.05
36	Tc00.1047053511461.20 tyrosine aminotransferase [5999 - 7249] MW:46129.77	1.55054e-11	0.97	10.2636	4.08654	46100.4		2 (2 0 0 0 0)		0.23
37	Tc00.1047053504105.140 enolase, putative [37437 - 38726] MW:46443.83	1.63858e-11	6.48	70.2668	24.0093	46414.7		14 (14 0 0 0 0)		0.31
38	Tc00.1047053411235.9 alpha tubulin, putative [257 - 1612] MW:49799.18	1.65703e-11	9.32	136.268	23.5033	49767.6		45 (41 4 0 0 0)		1.51
39	Tc00.1047053506389.79 calmodulin, putative [16471 - 16727] MW:9498.32	1.69198e-11	2.42	30.2712	20	9492.36		4 (4 0 0 0 0)		0.12
40	Tc00.1047053506735.10 mitochondrial processing peptidase alpha subunit, putative; metallo-peptidase, Clan ME, Family M16, putative [930 - 2588] MW:61248.64	1.75915e-11	2.86	30.2601	6.52174	61209.7		5 (5 0 0 0 0)		0.12
41	Tc00.1047053506943.50 glyceraldehyde 3-phosphate dehydrogenase, putative [10901 - 9822] MW:39032.43	1.87417e-11	10.65	120.256	32.312	39007.9		28 (28 0 0 0 0)		1.09
42	Tc00.1047053508387.20 methylthioadenosine phosphorylase, putative [1176 - 2099] MW:33123.70	1.89726e-11	0.98	10.2836	4.88599	33102.7		3 (3 0 0 0 0)		0.00
43	Tc00.1047053507777.20 hypothetical protein, conserved [2858 - 3163] MW:11770.36	2.06168e-11	1.91	20.2052	28.7129	11762.9		2 (2 0 0 0 0)		0.02
44	Tc00.1047053509003.40 calpain-like cysteine peptidase, putative [5328 - 5729] MW:15403.41	2.12785e-11	0.98	10.2666	11.2782	15393.6		4 (4 0 0 0 0)		0.09
45	Tc00.1047053506963.10 60S ribosomal protein L10a, putative [667 - 5] MW:25145.51	2.13707e-11	1.96	20.2944	15	25129.1		2 (2 0 0 0 0)		0.09
46	Tc00.1047053510821.60 ribonucleoprotein p18, mitochondrial precursor, putative [12411 - 13121] MW:27075.01	2.14129e-11	3.58	40.2846	13.5593	27057.2		10 (10 0 0 0 0)		0.26
47	Tc00.1047053509109.30 hypothetical protein, conserved [4941 - 2461] MW:94656.25	2.1837e-11	2.72	30.3006	3.99516	94595.7		5 (5 0 0 0 0)		0.11
48	Tc00.1047053510395.10 ATP synthase, alpha chain, mitochondrial precursor, putative [741 - 1] MW:25856.81	2.61988e-11	6.58	70.3329	31.9838	25840.8		19 (19 0 0 0 0)		1.02
49	Tc00.1047053507669.70 dynein intermediate chain, putative [16640 - 14637] MW:74647.84	2.94842e-11	2.54	30.2453	4.64768	74601		5 (5 0 0 0 0)		0.10
50	Tc00.1047053506297.190 pyruvate phosphate dikinase, putative [41385 - 44126] MW:100831.79	2.97296e-11	29.2	358.296	40.8543	100768		76 (75 1 0 0 0)		2.69
51	Tc00.1047053508647.200 TIM triosephosphate isomerase, putative [35798 - 35043] MW:27305.43	3.20488e-11	0.94	10.2006	5.9761	27288.4		2 (2 0 0 0 0)		0.00
52	Tc00.1047053503955.20 mitochondrial DNA polymerase beta, putative [1630 - 2841] MW:45567.21	3.26417e-11	2.46	30.2423	8.68486	45538.9		5 (5 0 0 0 0)		0.07
53	Tc00.1047053506247.220 histidine ammonia-lyase, putative [38988 - 40592] MW:58081.92	3.29436e-11	4.7	50.25	11.236	58045.6		8 (8 0 0 0 0)		0.15
54	Tc00.1047053508321.40 hypothetical protein, conserved [7858 - 4400] MW:126122.84	3.32034e-11	0.99	10.3218	1.47569	126044		1 (1 0 0 0 0)		0.03
55	Tc00.1047053504057.97 hypothetical protein, conserved [28008 - 26914] MW:40157.80	3.32989e-11	0.98	10.3065	4.94505	40132.5		2 (2 0 0 0 0)		0.03
56	Tc00.1047053508503.20 cytochrome c oxidase subunit V, putative [1447 - 2037] MW:22251.42	3.40994e-11	8.07	90.3022	61.2245	22237.3		28 (28 0 0 0 0)		1.39
57	Tc00.1047053506295.130 prohibitin, putative [16530 - 17450] MW:33233.13	3.60794e-11	7.91	100.234	30.3922	33212.4		17 (17 0 0 0 0)		0.47
58	Tc00.1047053510155.50 hypothetical protein, conserved [13208 - 14539] MW:48850.95	3.9333e-11	0.97	10.2522	3.83747	48820.7		1 (1 0 0 0 0)		0.01
59	Tc00.1047053504225.20 hypothetical protein, conserved [2965 - 2363] MW:21398.58	4.09062e-11	0.98	10.3242	8.0402	21327.9		1 (1 0 0 0 0)		0.01
60	Tc00.1047053507029.30 heat shock 70 kDa protein, mitochondrial precursor, putative [6355 - 4388] MW:70990.06	4.13725e-11	1.74	20.2986	3.96947	70946.1		4 (4 0 0 0 0)		0.06
61	Tc00.1047053507657.10 glutamamyl carboxypeptidase, putative; metallo-peptidase, clan MH, family M18, putative [328 - 1518] MW:43494.30	4.2889e-11	9.59	108.319	28.2828	43466.7		36 (32 4 0 0 0)		2.08
62	Tc00.1047053506163.50 hypothetical protein, conserved [10457 - 9267] MW:42676.73	4.39448e-11	0.98	10.2501	3.53535	42649.5		2 (2 0 0 0 0)		0.02
63	Tc00.1047053507611.280 cytochrome c oxidase subunit IX, putative [85674 - 86048] MW:13766.63	4.91596e-11	1.94	20.294	23.3871	13757.9		5 (5 0 0 0 0)		0.16
64	Tc00.1047053503841.10 proteasome activator protein PA26, putative [2 - 685] MW:24659.92	4.98468e-11	1.91	20.2585	13.2159	24644.6		2 (2 0 0 0 0)		0.02
65	Tc00.1047053504069.20 cytochrome C oxidase subunit VI, putative [2876 - 2403] MW:19100.76	5.98066e-11	5.82	70.2335	47.7707	19088.4		14 (14 0 0 0 0)		0.49
66	Tc00.1047053508461.130 elongation factor 1-alpha (EF-1-alpha), putative; HSP70 subfamily B suppressor 1, putative [32173 - 30179] MW:73223.43	7.27185e-11	11.91	130.346		73177.5	EF-1-alpha	26 (26 0 0 0 0)		1.24
67	Tc00.1047053507883.109 mitochondrial malate dehydrogenase, putative [17406 - 18309] MW:31514.20	7.41207e-11	4.5	50.3593	24.2525	31494.4		8 (8 0 0 0 0)		0.55
68	Tc00.1047053510877.30 hypothetical protein, conserved [5517 - 6209] MW:25108.57	7.52653e-11	0.97	10.2721	8.26087	25093.8		1 (1 0 0 0 0)		0.03
69	Tc00.1047053509505.30 10 kDa heat shock protein, putative [6506 - 6808] MW:10700.38	7.645e-11	2.25	30.2441	30	10693.8		5 (5 0 0 0 0)		0.23
70	Tc00.1047053508479.340 succinyl-CoA synthetase alpha subunit, putative [71087 - 71998] MW:31796.84	9.36129e-11	2.14	30.2717	10.231	31776.4		6 (6 0 0 0 0)		0.08
71	Tc00.1047053510257.80 peptidase M20/M25/M40, putative [13402 - 14826] MW:51199.44	1.06584e-10	1.89	20.3152	7.173	51167.2		3 (3 0 0 0 0)		0.11
72	Tc00.1047053507641.280 HSP60; Cnp60 chaperonin HSP60, mitochondrial precursor; groELprotein; heat shock protein 60 [67379 - 65697] MW:59388.30	1.07043e-10	10.9	120.293	25	59351.4		21 (21 0 0 0 0)		0.43
73	Tc00.1047053510091.80 pyruvate dehydrogenase E1 beta subunit, putative [13888 - 12845] MW:37867.52	1.1942e-10	4.6	50.3199	13.2565	37842.9		8 (8 0 0 0 0)		0.28
74	Tc00.1047053411235.9 alpha tubulin, putative [257 - 1612] MW:49799.18	1.57729e-10	0.99	10.2897	3.54767	49767.6		1 (1 0 0 0 0)		0.06
75	Tc00.1047053507649.80 nucleolar RNA-binding protein, putative [24365 - 25453] MW:40999.49	1.66811e-10	3.87	46.2781	29.0055	40975.2		9 (8 0 1 0 0)		0.08
76	Tc00.1047053508823.70 hypothetical protein, conserved [6092 - 6817] MW:27915.01	1.73253e-10	0.97	10.2598	6.22407	27897.1		1 (1 0 0 0 0)		0.05
77	Tc00.1047053507689.30 glutamamyl carboxypeptidase, putative; metallo-peptidase, clan MH, family M18, putative [9524 - 8334] MW:43565.36	1.96546e-10	0.97	10.243	4.0404	43537.6		3 (1 2 0 0 0)		0.14
78	Tc00.1047053508323.100 I/6 autoantigen, putative [16882 - 16235] MW:23225.20	1.99449e-10	0.97	10.247	7.90698	23210.7		1 (1 0 0 0 0)		0.14
79	Tc00.1047053508111.30 glutamate dehydrogenase, putative [5528 - 4278] MW:45056.43	2.0418e-10	2.61	30.3445	10.5769	45027.9		4 (4 0 0 0 0)		0.19
80	Tc00.1047053506563.40 beta tubulin, putative [10408 - 9080] MW:49699.87	2.06835e-10	23.48	262.304	51.5837	49667.8		97 (93 2 2 0 0)		8.48
81	Tc00.1047053506999.90 reiske iron-sulfur protein precursor, putative [18318 - 19211] MW:33683.65	2.16103e-10	3.42	40.2928	22.5589	33662.1		8 (8 0 0 0 0)		0.21
82	Tc00.1047053411235.9 alpha tubulin, putative [257 - 1612] MW:49799.18	2.1763e-10	0.98	10.2663	3.10421	49767.6		1 (1 0 0 0 0)		0.00
83	Tc00.1047053506219.40 hypothetical protein, conserved [4213 - 5145] MW:34147.76	2.21442e-10	0.95	10.2137	4.83871	34126		1 (1 0 0 0 0)		0.03
84	Tc00.1047053507009.10 Gim5A protein, putative; glycosomal membrane protein, putative [108 - 788] MW:24524.86	2.28063e-10	7.62	90.2473	30.0885	24509		20 (20 0 0 0 0)		0.90
85	Tc00.1047053507689.40 glutamamyl carboxypeptidase, putative; metallo-peptidase, clan MH, family M18, putative [11156 - 9966] MW:43433.38	2.40286e-10	1.87	18.2561	7.07071	43405.7		7 (2 5 0 0 0)		0.20
86	Tc00.1047053418069.10 heat shock protein 70 (HSP70), putative [421 - 2] MW:15433.67	2.46088e-10	5.41	60.2778		15424.3	HSP70	14 (14 0 0 0 0)		0.28
87	Tc00.1047053508707.310 hypothetical protein, conserved; leucine rich repeat protein, putative [84356 - 87100] MW:101855.73	2.62594e-10	2.9	30.3016	5.25164	101792		6 (6 0 0 0 0)		0.25
88	Tc00.1047053509011.40 calreticulin, putative [10762 - 11967] MW:46211.54	2.70561e-10	1.34	20.3054	5.73566	46182.7		3 (3 0 0 0 0)		0.04
89	Tc00.1047053411235.9 alpha tubulin, putative [257 - 1612] MW:49799.18	2.82379e-10	0.98	10.3067	3.54767	49767.6		1 (1 0 0 0 0)		0.62
90	Tc00.1047053411235.9 alpha tubulin, putative [257 - 1612] MW:49799.18	3.09156e-10	0.98	10.262	3.10421	49767.6		1 (1 0 0 0 0)		0.07
91	Tc00.1047053508521.81 elongation factor 1-gamma (EF-1-gamma), putative [17554 - 17174] MW:14544.55	3.16203e-10	2.13	28.3469		14535	EF-1-gamma	4 (3 1 0 0 0)		0.14
92	Tc00.1047053510879.110 ribosomal protein L3, putative [18495 - 19781] MW:48539.53	3.32621e-10	1.63	18.2203	6.7757	48509.4		4 (2 2 0 0 0)		0.16
93	Tc00.1047053504005.54 hypothetical protein, conserved [11115 - 10792] MW:12252.03	3.43032e-10	3.53	40.2994	43.9252	12244		8 (8 0 0 0 0)		0.31
94	Tc00.1047053506391.10 CALA2 calmodulin [799 - 1248] MW:16824.54	3.4488e-10	2.91	30.2865	32.2148	16813.8		3 (3 0 0 0 0)		0.09
95	Tc00.1047053511825.80 I/6 autoantigen, putative [14160 - 13513] MW:23119.12	3.45292e-10	0.98	10.2792	7.44186	23104.6		1 (1 0 0 0 0)		0.03
96	Tc00.1047053411235.9 alpha tubulin, putative [257 - 1612] MW:49799.18	3.45447e-10	0.96	10.187	4.43459	49767.6		1 (1 0 0 0 0)		0.00
97	Tc00.1047053508813.60 hypothetical protein, conserved [16497 - 15253] MW:45798.93	3.54459e-10	2.94	30.3117	9.90338	45769.4		4 (4 0 0 0 0)		0.04
98	Tc00.1047053509715.40 fibrillarin, putative [7286 - 6336] MW:34053.14	3.70102e-10	0.98	10.223	4.43038	34031.5		1 (1 0 0 0 0)		0.02
99	Tc00.1047053511391.120 glutamamyl carboxypeptidase, putative; metallo-peptidase, clan MH, family M18, putative [30902 - 32086] MW:43706.27	3.7069e-10	4.08	48.2109	12.4366	43678.3		9 (7 2 0 0 0)		0.32
100	Tc00.1047053506779.150 histone H2B variant, putative [25263 - 25694] MW:15688.30	4.3277e-10	1.86	20.2622	18.8811	15678.6		4 (4 0 0 0 0)		0.11
101	Tc00.1047053504017.10 basic transcription factor 3a, putative [78 - 473] MW:15099.28	4.34671e-10	0.98	10.2705	12.2137	15089.7		2 (2 0 0 0 0)		0.09
102	Tc00.1047053411235.9 alpha tubulin, putative [257 - 1612] MW:49799.18	4.40231e-10	0.98	10.3301	5.32151	49767.6		1 (1 0 0 0 0)		0.15
103	Tc00.1047053510535.100 TCCB cysteine peptidase C (CPC), putative; cathepsin B-like protease, putative; CPC cysteine peptidase, clan CA, family C1, putative [25744 - 26745] MW:36729.33	4.65161e-10	2.73	30.2767	11.7117	36705.8	CPC	5 (5 0 0 0 0)		0.14
104	Tc00.1047053506925.319 isocitrate dehydrogenase, putative [81655 - 82896] MW:46858.63	5.18846e-10	3.53	40.2536	16.4649	46828.6		7 (7 0 0 0 0)		0.09
105	Tc00.1047053511825.80 I/6 autoantigen, putative [14160 - 13513] MW:23119.12	5.21236e-10	0.97	10.2629	7.44186	23104.6		1 (1 0 0 0 0)		0.03
106	Tc00.1047053507641.290 HSP60; Cnp60 chaperonin HSP60, mitochondrial precursor; groELprotein; heat shock protein 60 [69470 - 67791] MW:59165.59	5.3992e-10	2.79	30.3206	11.6279	59128.8		5 (5 0 0 0 0)		0.30
107	Tc00.1047053411235.9 alpha tubulin, putative [257 - 1612] MW:49799.18	6.04787e-10	0.96	10.2186	4.43459	49767.6		1 (1 0 0 0 0)		0.00
108	Tc00.1047053507895.80 hypothetical protein, conserved [20221 - 19457] MW:28375.55	6.07249e-10	0.98	10.2977	6.69291	28357.5		2 (2 0 0 0 0)		0.03
109	Tc00.1047053511817.270 hypothetical protein, conserved [58637 - 59806] MW:42632.97	6.09069e-10	1.88	20.2181	4.11311	42606.4		4 (4 0 0 0 0)		0.02
110	Tc00.1047053504423.30 hypothetical protein, conserved [9009 - 6544] MW:93722.40	7.15953e-10	8.4	90.2705	16.1998	93664.3		16 (16 0 0 0 0)		0.43
111	Tc00.1047053506835.70 PAS-domain containing phosphoglycerate kinase, putative [10382 - 11965] MW:57931.17	7.19022e-10	0.88	10.1634	2.46679	57894.4		1 (1 0 0 0 0)		0.02
112	Tc00.1047053511635.10 histone H2B, putative [569 - 231] MW:12360.31	7.32879e-10	7.22	90.2243	36.6071	12352.6		38 (38 0 0 0 0)		3.25
113	Tc00.1047053504001.20 hypothetical protein, conserved [5805 - 5452] MW:12958.70	8.27162e-10	1.93	20.2343	23.9316	12950.9		2 (2 0 0 0 0)		0.02
114	Tc00.1047053506321.280 hypothetical protein, conserved [50599 - 51711] MW:42967.17	8.44215e-10	7.63	88.2966	27.027	42940.5		15 (14 1 0 0 0)		0.22
115	Tc00.1047053506945.240 ATP synthase, epsilon chain, putative [41877 - 42428] MW:20246.06	8.56125e-10	0.97	10.2102	7.10382	20233.4		1 (1 0 0 0 0)		0.00
116	Tc00.1047053506925.300 CYCA; CYP19 cyclophilin A; PPIase; rotamase; peptidyl-prolyl cis-trans isomerase [75933 - 76466] MW:18781.15	8.68949e-10	4.64	60.2708	36.7232	18769.3		16 (14 0 2 0 0)		0.40
117	Tc00.1047053506559.200 thioredoxin, putative [44296 - 42971] MW:48579.78	8.9612e-10	2.9	30.2682	9.97732	48549.5		5 (5 0 0 0 0)		0.10
118	Tc00.1047053506363.70 aminoacylase, putative; N-acyl-L-amino acid amidohydrolase, putative [11434 - 12624] MW:42794.05	9.12662e-10	0.97	10.2577	3.78788	42767		2 (2 0 0 0 0)		0.05
119	Tc00.1047053508461.140 poly(A)-binding protein, putative; polyadenylate-binding protein, putative [39188 - 37536] MW:61410.23	9.29558e-10	2.74	30.2115	8.36364	61371.3	A	5 (5 0 0 0 0)		0.07
120	Tc00.1047053507241.30 arginine kinase, putative [7379 - 8452] MW:40197.70	9.46103e-10	3.39	40.2544	14.2857	40172.5		8 (8 0 0 0 0)		0.16
121	Tc00.1047053508851.180 14-3-3 protein, putative [31447 - 30659] MW:29964.97	9.92645e-10	0.97	10.2324	6.10687	29946.3		2 (2 0 0 0 0)		0.02
122	Tc00.1047053511367.340 mitochondrial processing peptidase alpha subunit, putative; metallo-peptidase, Clan ME, Family M16, putative [61774 - 60341] MW:52957.27	1.00249e-09	1.91	20.1946	5.03145	52923.7		4 (4 0 0 0 0)		0.05
123	Tc00.1047053511389.110 cytochrome c oxidase VIII (COX VIII), putative [28494 - 28021] MW:18599.42	1.10584e-09	2.02	30.2512	26.7516	18587.3	COX	8 (8 0 0 0 0)		0.37
124	Tc00.1047053503721.39 heat shock 70 kDa protein, putative [9931 - 10600] MW:24292.63	1.16148e-09	1.36	20.2731	12.1076	24277.3		3 (3 0 0 0 0)		0.16
125	Tc00.1047053426435.9 fatty acid desaturase, putative [3 - 362] MW:13485.47	1.18729e-09	2.4	30.1888	18.4874	13477.1		7 (7 0 0 0 0)		0.16
126	Tc00.1047053504181.10 60S ribosomal protein L9, putative [1188 - 1757] MW:21953.39	1.24012e-09	0.96	10.2358	7.40741	21939.9		2 (2 0 0 0 0)		0.04
127	Tc00.1047053509671.80 60S ribosomal protein L5, putative [15804 - 14875] MW:34852.17	1.27367e-09	1.93	20.2904	8.41424	34830.7		3 (3 0 0 0 0)		0.04
128	Tc00.1047053506649.70 fructose-1,6-bisphosphatase, cytosolic, putative [15311 - 14277] MW:37935.24	1.33565e-09	0.97	10.2464	4.94186	37911.2		3 (3 0 0 0 0)		0.04
129	Tc00.1047053510877.30 hypothetical protein, conserved [5517 - 6209] MW:25108.57	1.37353e-09	0.97	10.2635	8.26087	25093.8		1 (1 0 0 0 0)		0.10
130	Tc00.1047053506441.20 hypothetical protein, conserved [3330 - 6578] MW:123457.65	1.70642e-09	0.97	10.2221	1.10906	123383		1 (1 0 0 0 0)		0.02
131	Tc00.1047053508625.10 elongation factor 2, putative [3 - 467] MW:17038.47	1.75832e-09	0.95	10.2154	10.3896	17027.7		2 (2 0 0 0 0)		0.07
132	Tc00.1047053506753.110 cytochrome b5-like, putative [15614 - 15964] MW:12662.34	1.88204e-09	0.97	10.2636	15.5172	12654.4		2 (2 0 0 0 0)		0.07
133	Tc00.1047053509683.117 40S ribosomal protein S4, putative [34780 - 33959] MW:30875.24	1.97677e-09	2.41	30.2376	11.7216	30855.8		5 (5 0 0 0 0)		0.10
134	Tc00.1047053505931.40 histone H3, putative [9662 - 9093] MW:21087.60	2.40816e-09	4.45	50.294	22.2222	21074.3		18 (18 0 0 0 0)		0.73
135	Tc00.1047053504225.20 hypothetical protein, conserved [2965 - 2363] MW:21398.58	2.41145e-09	0.95	10.1877	7.53769	21327.9		1 (1 0 0 0 0)		0.05
136	Tc00.1047053506321.290 stress-induced protein sti1, putative [52133 - 53803] MW:63110.43	2.43455e-09	0.98	10.2583	3.05755	63070.8		1 (1 0 0 0 0)		0.00
137	Tc00.1047053510121.20 hexokinase, putative [2776 - 1361] MW:52196.25	2.45465e-09	2.39	28.3252	10.828	52162.6		5 (4 1 0 0 0)		0.20
138	Tc00.1047053506211.160 ADP,ATP carrier protein 1, mitochondrial precursor, putative; ADP/ATP translocase 1, putative [49425 - 50369] MW:34954.89	2.56613e-09	2.83	30.2512	13.0573	34932		8 (8 0 0 0 0)		0.51
139	Tc00.1047053504087.20 hypothetical protein [14817 - 5866] MW:323246.45	2.83977e-09	1.83	20.2526	1.24036	323040		2 (2 0 0 0 0)		0.04
140	Tc00.1047053411235.9 alpha tubulin, putative [257 - 1612] MW:49799.18	2.90358e-09	0.98	10.2516	3.10421	49767.6		1 (1 0 0 0 0)		0.00
141	Tc00.1047053508661.34 hypothetical protein, conserved [3770 - 3997] MW:8599.71	2.91488e-09	0.96	10.2023	18.6667	8594.27		1 (1 0 0 0 0)		0.03
142	Tc00.1047053507053.180 hypothetical protein, conserved [36469 - 38898] MW:88109.69	2.93999e-09	0.95	10.246	2.22497	88054.7		1 (1 0 0 0 0)		0.01
143	Tc00.1047053411235.9 alpha tubulin, putative [257 - 1612] MW:49799.18	2.9469e-09	0.98	10.2372	3.10421	49767.6		1 (1 0 0 0 0)		0.04
144	Tc00.1047053509463.30 3-ketoacyl-CoA thiolase, putative [4957 - 6270] MW:46405.05	2.9886e-09	3.51	40.2461	16.0183	46375.9		5 (4 1 0 0 0)		0.12
145	Tc00.1047053507951.160 hypothetical protein, conserved [27469 - 26009] MW:53831.19	3.0236e-09	0.98	10.2222	2.6749	53797.9		1 (1 0 0 0 0)		0.00
146	Tc00.1047053511383.50 prohibitin, putative [8870 - 9688] MW:30913.16	3.18388e-09	0.96	10.2419	5.88235	30893.5		2 (2 0 0 0 0)		0.09
147	Tc00.1047053506749.20 flagellar calcium-binding protein, putative [6270 - 5635] MW:23818.84	3.1906e-09	6.17	70.2447	21.801	23804		14 (14 0 0 0 0)		0.26
148	Tc00.1047053504225.20 hypothetical protein, conserved [2965 - 2363] MW:21398.58	3.31419e-09	0.95	10.2295	7.53769	21327.9		1 (1 0 0 0 0)		0.05
149	Tc00.1047053511293.69 glycosomal malate dehydrogenase, putative [23787 - 24758] MW:34084.87	3.45681e-09	0.91	10.265	8.66873	34063.3		2 (2 0 0 0 0)		0.17
150	Tc00.1047053504225.20 hypothetical protein, conserved [2965 - 2363] MW:21398.58	3.52527e-09	0.98	10.3031	8.0402	21327.9		1 (1 0 0 0 0)		0.01
151	Tc00.1047053506441.20 hypothetical protein, conserved [3330 - 6578] MW:123457.65	3.6657e-09	2.83	30.2797	5.36044	123383		6 (6 0 0 0 0)		0.12
152	Tc00.1047053509543.50 DNAK protein, putative [10723 - 9974] MW:27147.18	3.93578e-09	0.98	10.2607	5.22088	27130.6		2 (2 0 0 0 0)		0.02
153	Tc00.1047053510127.79 actin, putative [20204 - 21228] MW:38096.46	4.32786e-09	0.98	10.2733	4.69208	38071.9		1 (1 0 0 0 0)		0.01
154	Tc00.1047053508169.20 elongation factor 2, putative [3779 - 1239] MW:94189.98	4.41842e-09	2.77	30.2612	5.20095	94129.9		6 (6 0 0 0 0)		0.13
155	Tc00.1047053506147.9 TcPGFS prostaglandin F2alpha synthase; dehydrogenase, putative; NADH:flavin oxidoreductase/NADH oxidase, putative [1 - 390] MW:14657.41	4.73776e-09	3.62	40.2024	44.9612	14648.3		7 (7 0 0 0 0)		0.24
156	Tc00.1047053506949.50 cytochrome c, putative [17187 - 17531] MW:12233.98	5.01433e-09	1.67	20.2135	21.0526	12226.3		2 (2 0 0 0 0)		0.02
157	Tc00.1047053411235.9 alpha tubulin, putative [257 - 1612] MW:49799.18	5.2493e-09	0.98	10.2736	3.54767	49767.6		1 (1 0 0 0 0)		0.06
158	Tc00.1047053509569.100 nucleoside phosphorylase, putative [23077 - 22043] MW:37066.38	5.25451e-09	0.93	10.1969	5.23256	37042.8		1 (1 0 0 0 0)		0.01
159	Tc00.1047053510877.30 hypothetical protein, conserved [5517 - 6209] MW:25108.57	5.49182e-09	0.98	10.281	10.8696	25093.8		1 (1 0 0 0 0)		0.02
160	Tc00.1047053511515.40 heat shock 70 kDa protein, mitochondrial precursor, putative [5274 - 4657] MW:22573.74	5.59749e-09	4.66	50.2472	24.8781	22560		11 (11 0 0 0 0)		0.11
161	Tc00.1047053411235.9 alpha tubulin, putative [257 - 1612] MW:49799.18	5.70684e-09	0.97	10.2284	3.54767	49767.6		1 (1 0 0 0 0)		0.16
162	Tc00.1047053510877.30 hypothetical protein, conserved [5517 - 6209] MW:25108.57	6.18828e-09	0.97	10.2398	6.52174	25093.8		1 (1 0 0 0 0)		0.02
163	Tc00.1047053511287.49 PGFS prostaglandin F synthase, putative; aldo/keto reductase, putative [12618 - 11770] MW:32509.83	6.68307e-09	9.27	100.242	41.844	32489.5		22 (22 0 0 0 0)		0.39
164	Tc00.1047053508415.40 ARF1 ADP-ribosylation factor 1, putative [3548 - 4096] MW:20676.75	6.83776e-09	0.97	10.2344	8.24176	20663.7		1 (1 0 0 0 0)		0.00
165	Tc00.1047053507569.10 hypothetical protein, conserved [4358 - 1902] MW:93092.87	7.04911e-09	0.9	10.1894	2.56724	93035.2		4 (4 0 0 0 0)		0.12
166	Tc00.1047053506925.120 eukaryotic initiation factor 5a, putative [29151 - 29654] MW:18015.14	7.60963e-09	0.96	10.237	9.58084	18003.8		4 (4 0 0 0 0)		0.14
167	Tc00.1047053511529.210 hypothetical protein, conserved [32739 - 32299] MW:16439.91	7.66027e-09	0.98	10.2343	8.90411	16429.2		2 (2 0 0 0 0)		0.06
168	Tc00.1047053508461.370 hypothetical protein, conserved [102375 - 103448] MW:41870.85	7.84106e-09	0.98	10.3052	4.48179	41844.7		1 (1 0 0 0 0)		0.02
169	Tc00.1047053511909.50 hypothetical protein, conserved [13052 - 11844] MW:44025.30	8.19127e-09	0.98	10.2808	3.48259	43997.2		2 (2 0 0 0 0)		0.05
170	Tc00.1047053411235.9 alpha tubulin, putative [257 - 1612] MW:49799.18	8.61155e-09	0.98	10.2532	3.10421	49767.6		1 (1 0 0 0 0)		0.00
171	Tc00.1047053506457.40 hypoxanthine-guanine phosphoribosyltransferase, putative [6407 - 7102] MW:25844.87	8.70763e-09	0.95	10.2478	6.49351	25828.6		2 (2 0 0 0 0)		0.05
172	Tc00.1047053503617.40 ATPase alpha subunit, putative [11507 - 10860] MW:24379.36	8.70974e-09	0.93	10.2374	8.37209	24363.7		1 (1 0 0 0 0)		0.03
173	Tc00.1047053411235.9 alpha tubulin, putative [257 - 1612] MW:49799.18	9.68453e-09	0.97	10.2385	3.10421	49767.6		1 (1 0 0 0 0)		0.00
174	Tc00.1047053506481.20 hypothetical protein, conserved [1663 - 4014] MW:86243.62	9.69766e-09	0.98	10.2697	1.91571	86191.1		2 (2 0 0 0 0)		0.05
175	Tc00.1047053508661.34 hypothetical protein, conserved [3770 - 3997] MW:8599.71	1.02866e-08	0.98	10.2369	18.6667	8594.27		1 (1 0 0 0 0)		0.03
176	Tc00.1047053506529.420 alanine aminotransferase, putative; glutamic--alanine transaminase, putative; glutamic--pyruvic transaminase, putative [101456 - 99975] MW:54421.41	1.17591e-08	1.58	20.2604	6.28803	54386.6		2 (2 0 0 0 0)		0.05
177	Tc00.1047053511181.50 mitochondrial processing peptidase, beta subunit, putative; metallo-peptidase, Clan ME, Family M16, putative [11549 - 13018] MW:54239.10	1.18259e-08	3.3	40.2268	11.2474	54204.9		9 (9 0 0 0 0)		0.23
178	Tc00.1047053510877.30 hypothetical protein, conserved [5517 - 6209] MW:25108.57	1.19518e-08	0.95	10.2178	6.52174	25093.8		1 (1 0 0 0 0)		0.06
179	Tc00.1047053506885.340 hypothetical protein, conserved [82134 - 81082] MW:38501.96	1.218e-08	2.44	30.2362	11.7143	38477.4		3 (3 0 0 0 0)		0.07
180	Tc00.1047053506857.20 pyrroline-5-carboxylate reductase, putative [4325 - 3516] MW:28559.42	1.46984e-08	3.57	40.2677	18.9591	28540.7		6 (6 0 0 0 0)		0.25
181	Tc00.1047053508323.100 I/6 autoantigen, putative [16882 - 16235] MW:23225.20	1.48796e-08	0.94	10.1425	6.04651	23210.7		1 (1 0 0 0 0)		0.03
182	Tc00.1047053511415.11 retrotransposon hot spot (RHS) protein, putative [1095 - 1] MW:41342.07	1.551e-08	41.45	542.272		41315.6	RHS	87 (50 26 8 2 1)		2.52
183	Tc00.1047053411235.9 alpha tubulin, putative [257 - 1612] MW:49799.18	1.6919e-08	0.92	10.1747	2.88248	49767.6		1 (1 0 0 0 0)		0.45
184	Tc00.1047053504423.30 hypothetical protein, conserved [9009 - 6544] MW:93722.40	1.86747e-08	0.97	10.2429	1.82704	93664.3		1 (1 0 0 0 0)		0.06
185	Tc00.1047053506943.160 eukaryotic translation initiation factor 3 subunit 7-like protein, putative [27087 - 25579] MW:57412.86	1.965e-08	0.96	10.2382	2.39044	57376.7		2 (2 0 0 0 0)		0.01
186	Tc00.1047053508951.20 hexokinase, putative [4662 - 3247] MW:52144.21	1.97246e-08	12.78	148.324	27.1762	52110.7		27 (23 4 0 0 0)		1.35
187	Tc00.1047053411235.9 alpha tubulin, putative [257 - 1612] MW:49799.18	2.12093e-08	0.98	10.2975	5.32151	49767.6		1 (1 0 0 0 0)		0.03
188	Tc00.1047053510877.30 hypothetical protein, conserved [5517 - 6209] MW:25108.57	2.15402e-08	0.97	10.249	8.26087	25093.8		1 (1 0 0 0 0)		0.03
189	Tc00.1047053508741.170 hypothetical protein, conserved [33047 - 34624] MW:56114.10	2.53448e-08	1.92	20.2735	10.0952	56078.4		3 (3 0 0 0 0)		0.08
190	Tc00.1047053503925.6 hypothetical protein, conserved [2054 - 1794] MW:9907.34	2.54709e-08	0.96	10.2307	15.1163	9901.03		1 (1 0 0 0 0)		0.04
191	Tc00.1047053508169.20 elongation factor 2, putative [3779 - 1239] MW:94189.98	2.64876e-08	0.96	10.2246	1.65485	94129.9		1 (1 0 0 0 0)		0.02
192	Tc00.1047053509717.20 dihydrolipoamide acetyltransferase precursor, putative [2495 - 1080] MW:49659.33	2.66118e-08	6.12	68.3069	19.9575	49628.7		10 (9 1 0 0 0)		0.16
193	Tc00.1047053510661.250 cystathione gamma lyase, putative [49373 - 48147] MW:44489.85	2.67027e-08	0.94	10.232	3.92157	44461.4		1 (1 0 0 0 0)		0.03
194	Tc00.1047053506241.170 40S ribosomal protein S6, putative [49632 - 48880] MW:28293.08	2.68367e-08	1.87	20.2402	12.4	28275.9		2 (2 0 0 0 0)		0.06
195	Tc00.1047053507617.9 TcPGFS prostaglandin F2alpha synthase [3411 - 4179] MW:28212.17	2.7013e-08	5.62	60.2553	25.3906	28194.5		10 (10 0 0 0 0)		0.18
196	Tc00.1047053508357.90 T-complex protein 1, beta subunit, putative [15728 - 17317] MW:58090.72	2.70646e-08	1.68	20.2575	5.67108	58054.3		2 (2 0 0 0 0)		0.02
197	Tc00.1047053510091.20 hypothetical protein, conserved [2405 - 1704] MW:25418.94	2.89608e-08	0.96	10.1864	6.00858	25402.8		1 (1 0 0 0 0)		0.00
198	Tc00.1047053507713.30 heat shock protein 85, putative [3269 - 5383] MW:80726.37	3.04503e-08	0.97	10.2471	1.70454	80675.7		1 (1 0 0 0 0)		0.01
199	Tc00.1047053510105.170 dihydrolipoamide acetyltransferase precursor, putative [36884 - 35469] MW:49689.38	3.09101e-08	2.48	30.2713	8.49257	49658.8		6 (6 0 0 0 0)		0.08
200	Tc00.1047053487507.10 tryparedoxin peroxidase, putative [1515 - 916] MW:22403.81	3.24989e-08	8.77	100.258	36.6834	22389.2		29 (29 0 0 0 0)		1.56
201	Tc00.1047053503611.20 ribosomal protein L24, putative [1976 - 2353] MW:14602.19	3.26961e-08	0.96	10.2219	13.6	14592.9		2 (2 0 0 0 0)		0.00
202	Tc00.1047053511029.20 kinetoplast DNA-associated protein, putative [2359 - 2982] MW:23747.89	3.41961e-08	0.96	10.216	6.28019	23733.1		1 (1 0 0 0 0)		0.04
203	Tc00.1047053411235.9 alpha tubulin, putative [257 - 1612] MW:49799.18	3.76189e-08	0.97	10.2363	3.54767	49767.6		1 (1 0 0 0 0)		0.16
204	Tc00.1047053511821.179 hypothetical protein, conserved [47099 - 43383] MW:143826.94	4.08476e-08	1.89	20.297	18.9822	143741		4 (4 0 0 0 0)		0.13
205	Tc00.1047053510351.11 histone H4, putative [523 - 221] MW:11170.05	4.08847e-08	3.59	40.2287	31	11163.3		13 (13 0 0 0 0)		1.97
206	Tc00.1047053506503.69 glycosomal malate dehydrogenase, putative [16130 - 15159] MW:34067.79	4.25837e-08	3.62	40.2713	19.195	34046.2		13 (13 0 0 0 0)		0.56
207	Tc00.1047053411235.9 alpha tubulin, putative [257 - 1612] MW:49799.18	4.34232e-08	0.97	10.2629	3.32594	49767.6		1 (1 0 0 0 0)		0.45
208	Tc00.1047053511285.120 ATP-dependent RNA helicase, putative [32689 - 30797] MW:68593.44	4.36732e-08	1.81	20.1658	4.12698	68550.9		3 (3 0 0 0 0)		0.04
209	Tc00.1047053508989.9 nucleoside phosphorylase, putative [803 - 1] MW:28926.13	4.78968e-08	1.66	20.2243	7.49064	28907.7		2 (2 0 0 0 0)		0.03
210	Tc00.1047053509995.20 hypothetical protein, conserved [882 - 1961] MW:40718.53	5.15084e-08	0.95	10.1441	2.78552	40692.6		1 (1 0 0 0 0)		0.01
211	Tc00.1047053511261.160 pyruvate dehydrogenase E1 component alpha subunit, putative [39325 - 38753] MW:22022.94	5.64182e-08	4.06	50.2357	21.5789	22008.8		8 (8 0 0 0 0)		0.24
212	Tc00.1047053504045.60 thermostable carboxypeptidase 1, putative [11430 - 9919] MW:58274.80	5.75733e-08	3.49	40.2191	9.54274	58238.1		4 (4 0 0 0 0)		0.15
213	Tc00.1047053503791.30 hypothetical protein, conserved [3646 - 4320] MW:26046.15	6.13342e-08	1.82	20.2407	11.6071	26029.3		4 (4 0 0 0 0)		0.39
214	Tc00.1047053508173.264 hypothetical protein, conserved [55814 - 54879] MW:33745.37	7.01042e-08	1.67	20.2475	8.68167	33723.7		2 (2 0 0 0 0)		0.03
215	Tc00.1047053506295.100 hypothetical protein, conserved [11940 - 12548] MW:24309.87	7.58538e-08	4.27	50.2267	29.703	24294		10 (10 0 0 0 0)		0.25
216	Tc00.1047053510679.40 hypothetical protein [5224 - 3857] MW:52221.23	7.63085e-08	4.48	56.2458	13.4066	52188.2		9 (8 0 1 0 0)		0.30
217	Tc00.1047053506795.90 hypothetical protein, conserved [23819 - 22668] MW:41463.18	7.68911e-08	1.9	20.2298	7.04961	41437.9		3 (3 0 0 0 0)		0.00
218	Tc00.1047053468941.9 ATP-dependent DEAD/H RNA helicase, putative [1358 - 3] MW:51559.14	7.86056e-08	0.97	10.2471	3.76106	51527		1 (1 0 0 0 0)		0.02
219	Tc00.1047053411235.9 alpha tubulin, putative [257 - 1612] MW:49799.18	7.90279e-08	0.98	10.276	5.32151	49767.6		1 (1 0 0 0 0)		0.01
220	Tc00.1047053504021.109 40S ribosomal protein S3, putative [31268 - 31912] MW:24143.25	7.93885e-08	0.97	10.203	6.07477	24127.9		2 (2 0 0 0 0)		0.04
221	Tc00.1047053510837.20 glutamamyl carboxypeptidase, putative; metallo-peptidase, clan MH, family M18, putative [2576 - 1386] MW:43534.44	8.35817e-08	0.94	10.2344	4.0404	43506.7		1 (1 0 0 0 0)		0.10
222	Tc00.1047053508153.730 elongation initiation factor 2 alpha subunit, putative [138641 - 139897] MW:47630.12	8.78304e-08	1.89	20.1723	5.98086	47600.4		2 (2 0 0 0 0)		0.05
223	Tc00.1047053411235.9 alpha tubulin, putative [257 - 1612] MW:49799.18	9.10017e-08	0.98	10.2999	3.54767	49767.6		1 (1 0 0 0 0)		0.05
224	Tc00.1047053411235.9 alpha tubulin, putative [257 - 1612] MW:49799.18	9.18886e-08	0.97	10.226	4.43459	49767.6		1 (1 0 0 0 0)		0.00
225	Tc00.1047053508647.180 hypothetical protein, conserved [33148 - 32435] MW:26950.39	9.28792e-08	0.98	10.2139	5.48523	26932.9		1 (1 0 0 0 0)		0.01
226	Tc00.1047053508823.70 hypothetical protein, conserved [6092 - 6817] MW:27915.01	9.36898e-08	0.97	10.1993	4.56431	27897.1		1 (1 0 0 0 0)		0.06
227	Tc00.1047053511523.14 hypothetical protein, conserved [3873 - 3553] MW:12176.02	9.45525e-08	0.98	10.23	12.2642	12168.1		1 (1 0 0 0 0)		0.01
228	Tc00.1047053510437.40 cytosolic malate dehydrogenase, putative [3409 - 4407] MW:35508.63	1.01439e-07	2.41	30.2296	6.62651	35486.2		5 (5 0 0 0 0)		0.11
229	Tc00.1047053503769.40 cytochrome c oxidase VII, putative [11129 - 10632] MW:19046.78	1.01475e-07	3.89	50.2538	24.8485	19034.7		9 (9 0 0 0 0)		0.28
230	Tc00.1047053509733.170 transitional endoplasmic reticulum ATPase, putative [52033 - 54369] MW:86110.13	1.01591e-07	1.48	18.2181	3.3419	86055.9		2 (1 1 0 0 0)		0.04
231	Tc00.1047053508707.200 nucleoside diphosphate kinase, putative [55527 - 55066] MW:16878.29	1.06938e-07	3.85	40.2621	42.4837	16867.7		8 (8 0 0 0 0)		0.16
232	Tc00.1047053508461.570 Gim5A protein, putative; glycosomal membrane protein, putative [132113 - 132847] MW:26605.18	1.11113e-07	1.73	20.2519	6.96721	26587.9		3 (3 0 0 0 0)		0.25
233	Tc00.1047053508741.229 hypothetical protein, conserved [49522 - 50340] MW:29636.21	1.14262e-07	2.08	30.2181	18.0147	29617.1		7 (7 0 0 0 0)		0.67
234	Tc00.1047053503929.10 V-type ATPase, A subunit, putative [1306 - 3138] MW:67985.64	1.2149e-07	2.44	30.1549	4.09836	67942.5		4 (4 0 0 0 0)		0.06
235	Tc00.1047053510099.120 D-isomer specific 2-hydroxyacid dehydrogenase-protein, putative [22418 - 23440] MW:38509.90	1.23423e-07	2.63	30.2333	10	38485.6		8 (8 0 0 0 0)		0.29
236	Tc00.1047053506207.50 IgE-dependent histamine-releasing factor, putative [9641 - 10153] MW:19586.75	1.24305e-07	2.28	30.2323	27.0588	19574.5		7 (7 0 0 0 0)		0.15
237	Tc00.1047053511067.20 60S ribosomal protein L26, putative [7373 - 6942] MW:16299.02	1.35399e-07	0.92	10.1493	6.99301	16288.9		1 (1 0 0 0 0)		0.00
238	Tc00.1047053508823.70 hypothetical protein, conserved [6092 - 6817] MW:27915.01	1.35852e-07	0.79	10.1317	4.56431	27897.1		1 (1 0 0 0 0)		0.04
239	Tc00.1047053507713.30 heat shock protein 85, putative [3269 - 5383] MW:80726.37	1.37738e-07	0.97	10.2275	1.70454	80675.7		1 (1 0 0 0 0)		0.04
240	Tc00.1047053507711.320 DNA mismatch repair protein MSH2, putative [69250 - 72132] MW:106482.77	1.37935e-07	0.98	10.2451	1.25	106416		1 (1 0 0 0 0)		0.00
241	Tc00.1047053509719.53 hypothetical protein, conserved [13934 - 13677] MW:9267.96	1.4312e-07	0.94	10.1614	12.9412	9262		1 (1 0 0 0 0)		0.01
242	Tc00.1047053511441.10 calpain cysteine peptidase, putative; cysteine peptidase, Clan CA, family C2, putative [1 - 3828] MW:145228.49	1.5423e-07	1.92	20.2281	5.09804	145138		5 (5 0 0 0 0)		0.25
243	Tc00.1047053463451.10 hypothetical protein, conserved [1993 - 1229] MW:28160.21	1.65669e-07	0.96	10.2515	5.51181	28142.4		1 (1 0 0 0 0)		0.01
244	Tc00.1047053510795.10 2.6.1.5 tyrosine aminotransferase [3234 - 1984] MW:46267.98	1.6975e-07	10.13	120.249	26.6827	46238.5		36 (36 0 0 0 0)		1.26
245	Tc00.1047053508823.70 hypothetical protein, conserved [6092 - 6817] MW:27915.01	1.77557e-07	4.41	50.2071	24.4813	27897.1		10 (10 0 0 0 0)		0.22
246	Tc00.1047053511537.69 hypothetical protein, conserved [18934 - 18191] MW:27095.58	1.88417e-07	2.5	30.181	15.3846	27079.5		4 (4 0 0 0 0)		0.10
247	Tc00.1047053432677.20 heat shock 70 kDa protein, mitochondrial precursor, putative [1058 - 1618] MW:20300.02	1.89913e-07	1.9	20.2394	6.41711	20287.5		5 (5 0 0 0 0)		0.07
248	Tc00.1047053506563.220 calpain-like cysteine peptidase, putative; cysteine peptidase, Clan CA, family C2, putative [46808 - 46227] MW:21937.08	1.92416e-07	2.68	30.2515	22.7979	21922.8		4 (4 0 0 0 0)		0.11
249	Tc00.1047053411235.9 alpha tubulin, putative [257 - 1612] MW:49799.18	2.07379e-07	0.97	10.2692	3.32594	49767.6		1 (1 0 0 0 0)		0.15
250	Tc00.1047053411235.9 alpha tubulin, putative [257 - 1612] MW:49799.18	2.08681e-07	0.97	10.2239	3.10421	49767.6		1 (1 0 0 0 0)		0.00
251	Tc00.1047053508851.50 hypothetical protein, conserved [8169 - 6313] MW:68518.66	2.17718e-07	2.57	30.1669	5.50162	68476		5 (5 0 0 0 0)		0.03
252	Tc00.1047053504225.20 hypothetical protein, conserved [2965 - 2363] MW:21398.58	2.17931e-07	0.98	10.2525	6.53266	21327.9		1 (1 0 0 0 0)		0.34
253	Tc00.1047053426435.9 fatty acid desaturase, putative [3 - 362] MW:13485.47	2.32146e-07	0.88	10.1672	11.7647	13477.1		1 (1 0 0 0 0)		0.08
254	Tc00.1047053503539.30 GTP-binding nuclear protein rtb2, putative [3660 - 4502] MW:31840.76	2.36393e-07	1.83	20.2146	7.85714	31820.5		4 (4 0 0 0 0)		0.08
255	Tc00.1047053503819.30 eukaryotic translation initiation factor 2 subunit, putative [5007 - 3574] MW:52579.43	2.37231e-07	1.69	20.1975	4.61216	52546.3		2 (2 0 0 0 0)		0.03
256	Tc00.1047053509003.30 calpain-like cysteine peptidase, putative; calpain-like cysteine peptidase, clan CA, family C2, putative [3376 - 3771] MW:14872.85	2.55492e-07	4.35	50.2977	37.4046	14863.4		18 (18 0 0 0 0)		0.35
257	Tc00.1047053506661.30 fatty acid elongase, putative [4849 - 5718] MW:32673.03	2.924e-07	1.83	20.181	7.95848	32651.4		6 (6 0 0 0 0)		0.05
258	Tc00.1047053509229.80 mitochondrial processing peptidase alpha subunit, putative; metallo-peptidase, Clan ME, Family M16, putative [22948 - 21413] MW:56903.27	3.05775e-07	2.61	30.2131	5.08806	56867.6		6 (6 0 0 0 0)		0.06
259	Tc00.1047053505989.110 hypothetical protein, conserved [19638 - 18874] MW:28685.48	3.07939e-07	5.09	60.2699	36.2205	28667.4		11 (11 0 0 0 0)		0.51
260	Tc00.1047053508169.20 elongation factor 2, putative [3779 - 1239] MW:94189.98	3.46983e-07	0.97	10.2399	1.65485	94129.9		1 (1 0 0 0 0)		0.02
261	Tc00.1047053508321.11 histone H2A, putative [322 - 2] MW:11463.48	3.54975e-07	0.97	10.2203	9.3458	11456.4		1 (1 0 0 0 0)		0.08
262	Tc00.1047053508999.190 calpain-like cysteine peptidase, putative; cysteine peptidase, Clan CA, family C2, putative [59404 - 61917] MW:95766.56	3.74248e-07	0.96	10.209	1.79211	95706.6		1 (1 0 0 0 0)		0.03
263	Tc00.1047053504225.20 hypothetical protein, conserved [2965 - 2363] MW:21398.58	3.85549e-07	0.96	10.2183	7.53769	21327.9		1 (1 0 0 0 0)		0.05
264	Tc00.1047053411235.9 alpha tubulin, putative [257 - 1612] MW:49799.18	3.92726e-07	0.97	10.2394	3.10421	49767.6		1 (1 0 0 0 0)		0.02
265	Tc00.1047053411235.9 alpha tubulin, putative [257 - 1612] MW:49799.18	4.00945e-07	0.98	10.2464	3.10421	49767.6		1 (1 0 0 0 0)		0.05
266	Tc00.1047053503617.40 ATPase alpha subunit, putative [11507 - 10860] MW:24379.36	4.04078e-07	4	50.2469	27.907	24363.7		16 (15 0 0 0 1)		0.63
267	Tc00.1047053506983.39 calpain-like cysteine peptidase, putative [6212 - 6556] MW:12847.52	4.17174e-07	5.44	60.2158	40.3509	12839.4		18 (18 0 0 0 0)		0.70
268	Tc00.1047053411235.9 alpha tubulin, putative [257 - 1612] MW:49799.18	4.39344e-07	0.97	10.2033	3.10421	49767.6		1 (1 0 0 0 0)		0.00
269	Tc00.1047053411235.9 alpha tubulin, putative [257 - 1612] MW:49799.18	4.48655e-07	0.98	10.2838	3.54767	49767.6		1 (1 0 0 0 0)		0.07
270	Tc00.1047053508153.340 6-phospho-1-fructokinase, putative [62845 - 64302] MW:53565.42	4.49559e-07	2.67	30.1702	3.91753	53532		4 (4 0 0 0 0)		0.06
271	Tc00.1047053426435.9 fatty acid desaturase, putative [3 - 362] MW:13485.47	4.64094e-07	0.98	10.2131	10.9244	13477.1		1 (1 0 0 0 0)		0.01
272	Tc00.1047053511903.40 hypothetical protein, conserved [3582 - 5081] MW:54754.12	4.80832e-07	3.33	40.2195	14.0281	54719.3		5 (5 0 0 0 0)		0.11
273	Tc00.1047053510819.4 NADH-cytochrome b5 reductase, putative [583 - 1] MW:21321.61	4.93716e-07	1.9	20.2547	15.4639	21308		3 (3 0 0 0 0)		0.14
274	Tc00.1047053506441.20 hypothetical protein, conserved [3330 - 6578] MW:123457.65	5.19405e-07	8	90.2249	10.2588	123383		18 (16 1 0 0 1)		0.38
275	Tc00.1047053511539.9 hypothetical protein, conserved [796 - 1] MW:29457.40	5.23797e-07	2.43	30.1567	15.4717	29439.1		5 (5 0 0 0 0)		0.10
276	Tc00.1047053510089.210 hypothetical protein, conserved [46120 - 45686] MW:17070.57	5.3302e-07	3.81	50.2165	33.3333	17059.6		13 (13 0 0 0 0)		0.22
277	Tc00.1047053503555.30 trypanothione reductase, putative [2956 - 4434] MW:53868.78	5.33105e-07	0.74	10.1176	2.64228	53834.6		1 (1 0 0 0 0)		0.00
278	Tc00.1047053506441.20 hypothetical protein, conserved [3330 - 6578] MW:123457.65	5.56542e-07	0.97	10.2173	1.10906	123383		1 (1 0 0 0 0)		0.02
279	Tc00.1047053411235.9 alpha tubulin, putative [257 - 1612] MW:49799.18	5.62643e-07	0.98	10.2606	3.10421	49767.6		1 (1 0 0 0 0)		0.01
280	Tc00.1047053508321.11 histone H2A, putative [322 - 2] MW:11463.48	6.40053e-07	0.98	10.2206	9.3458	11456.4		1 (1 0 0 0 0)		0.08
281	Tc00.1047053510227.29 thioredoxin, putative [3322 - 4500] MW:43077.42	6.46581e-07	0.94	10.2262	3.56234	43050.5		2 (2 0 0 0 0)		0.00
282	Tc00.1047053511575.60 isocitrate dehydrogenase [NADP], mitochondrial precursor, putative [13010 - 14311] MW:48745.88	6.67403e-07	1.57	20.1519	7.3903	48715.3		2 (2 0 0 0 0)		0.00
283	Tc00.1047053510877.30 hypothetical protein, conserved [5517 - 6209] MW:25108.57	6.7378e-07	0.96	10.224	6.52174	25093.8		1 (1 0 0 0 0)		0.03
284	Tc00.1047053504199.20 hypothetical protein, conserved [6881 - 6423] MW:16360.48	7.05315e-07	2.59	30.1931	23.6842	16350.4		7 (7 0 0 0 0)		0.16
285	Tc00.1047053508323.100 I/6 autoantigen, putative [16882 - 16235] MW:23225.20	7.44267e-07	0.91	10.1182	6.04651	23210.7		1 (1 0 0 0 0)		0.02
286	Tc00.1047053505163.80 oligosaccharyl transferase subunit, putative [13682 - 16078] MW:90585.25	8.01702e-07	0.94	10.1507	1.50376	90526.1		1 (1 0 0 0 0)		0.01
287	Tc00.1047053507159.30 hypothetical protein, conserved [4496 - 4155] MW:13584.75	8.38439e-07	0.96	10.2116	8.84956	13575.9		5 (5 0 0 0 0)		0.13
288	Tc00.1047053511287.49 PGFS prostaglandin F synthase, putative; aldo/keto reductase, putative [12618 - 11770] MW:32509.83	8.84367e-07	0.94	10.1896	6.02837	32489.5		1 (1 0 0 0 0)		0.00
289	Tc00.1047053508323.100 I/6 autoantigen, putative [16882 - 16235] MW:23225.20	8.90704e-07	0.95	10.1708	6.04651	23210.7		1 (1 0 0 0 0)		0.01
290	Tc00.1047053510877.30 hypothetical protein, conserved [5517 - 6209] MW:25108.57	9.04855e-07	0.97	10.246	8.26087	25093.8		1 (1 0 0 0 0)		0.03
291	Tc00.1047053504013.11 ribosomal protein L13, putative [664 - 2] MW:25317.36	9.12664e-07	1.68	20.1531	11.3122	25301.7		4 (4 0 0 0 0)		0.02
292	Tc00.1047053507297.10 cruzipain precursor, putative; cathepsin L-like, putative; major cysteine proteinase, putative [2 - 745] MW:27163.13	9.14065e-07	1.85	20.2294	8.90688	27145.1		2 (2 0 0 0 0)		0.03
293	Tc00.1047053506195.110 malate dehydrogenase, putative [15898 - 16854] MW:33351.35	9.30308e-07	0.91	10.1429	2.51572	33330.4		3 (3 0 0 0 0)		0.04
294	Tc00.1047053505009.49 hypothetical protein, conserved [7794 - 7351] MW:17192.63	9.57564e-07	0.95	10.1707	8.16327	17181.8		1 (1 0 0 0 0)		0.01
295	Tc00.1047053511277.170 ATP-dependent zinc metallopeptidase, putative; metallo-pe	9.97649e-07	0.95	10.2473	4.96454	61969.4		1 (1 0 0 0 0)		0.01
[truncated: 856 more rows]

## Sheet: lethalReactionDeletions
FULL MODEL		EPIMASTIGOTE MODEL
Single	Non-Trivial Double	Single	Non-Trivial Double
3PGtirr	SUCCt6, H2Ot5	3PGtirr	13DPGtg, AKGDe1
accoatm	ASPt2, H2Otm	accoatm	13DPGtg, AKGDe2
ATPtm1	ASPt2, MDHm	ATPtm1	ACONTm, AKGDe1
BSU_BIOMASS	ASPTA1, OAtm1	BSU_BIOMASS	ACONTm, AKGDe2
COAtm	ATPS, PDHe3	CO2tm	AKGDe1, ALATA_Li
ENO	ATPS, SUCCt6	COAtm	AKGDe1, CO2tp
FBAg	ATPSm, PDHe3	ENO	AKGDe1, CYOR_u6m
G6PDH1	ATPSm, SUCOASm	FBAg	AKGDe1, DICtm
GAPDg	CO2t, CO2tp	FRDgr	AKGDe1, H2Ot5
GLUDy	CO2t, MDHg	FUMg	AKGDe1, H2Otp
GLUKg	CO2t, PEPt	G6PDH1	AKGDe1, O2trm
H(x)	CO2t, SUCCt6	GAPDg	AKGDe1, PGK
HEX	CO2tm, ACtm	GLCAt	AKGDe1, SUCD1rm
PFKg	CO2tm, ASCTmr	GLCBt	AKGDe2, ALAt2r
PGDH	CO2tm, ATPS	GLCBtg	AKGDe2, ALATA_Li
PGKg	CO2tm, ATPSm	GLUDx	AKGDe2, CO2tp
PGL	CO2tm, CYOO6m	GLUDy	AKGDe2, CYOR_u6m
PGM	CO2tm, CYOR_u6m	GLUKg	AKGDe2, DICtm
PIt6	CO2tm, GLYATm	H(x)	AKGDe2, H2Ot5
PItm	CO2tm, GLYT	HEX	AKGDe2, H2Otp
PItx	CO2tm, GLYTm	PDHam1m	AKGDe2, O2trm
RPE	CO2tm, O2t	PDHam2m	AKGDe2, PGK
RPI	CO2tm, O2trm	PDHe2	AKGDe2, SUCD1rm
TAL	CO2tm, obj_ACt2	PDHe3	AKGMALtm, CO2tp
TKT1	CO2tm, SUCOASm	PFKg	AKGMALtm, H2Ot5
TKT2	CO2tm, THRDm	PGDH	AKGMALtm, MDHg
	CO2tm, THRt2	PGKg	ALAt2r, AKGDe1
	DICtm, H2Ot5	PGL	ASPt2, CO2tp
	G3PDg, FRDgr	PGM	ASPt2, H2Ot5
	G3PDg, FUMg	PIt6	ASPt2, H2Otm
	G3PDg, SUCCtgi	PItm	ASPt2, MDHg
	G3PDg, TPIg	PItx	ASPt2, MDHm
	G6PI2x, PGI1c	PYRtm1	ASPt2, PEPt
	G6PI2x, PGI3c	RPE	ASPTA1, GLUDx [m]
	GLCAt, A1Eg	RPI	ASPTA1, H2Ot5
	GLCAtg, GLCAt	SUCCtgi	ASPTA1, OAtm1
	GLCAtg, GLCBt	TAL	ASPTA1m, CO2tp
	GLCBt, A1Eg	TKT1	ASPTA1m, H2Ot5
	GLCBt, GLCAt	TKT2	ASPTA1m, MDHg
	GLCBtg, A1Eg	TPIg	ASPTA1m, PEPt
	GLCBtg, GLCAt		ASPtm, H2Ot5
	GLCBtg, GLCAtg		ATPS, AKGDe1
	GLUDx, NADH2-u6cm		ATPS, AKGDe2
	GLYATm, PDHam2m		ATPS, CO2t
	GLYATm, PDHe2		ATPS, SUCCt6
	GLYCt5, TPIg		ATPS, SUCOASm
	GLYT, PDHam2m		ATPSm, AKGDe1
	GLYT, PDHe2		ATPSm, AKGDe2
	GLYTm, PDHe2		ATPSm, DICtm
	H2Otm, AKGMALtm		ATPSm, SUCCt6
	H2Otm, MDHm		ATPSm, SUCOASm
	MDHm, H2Ot5		CO2t, AKGDe1
	ME1x, PYK		CO2t, AKGDe2
	NH4t, SUCOASm		CO2t, CO2tp
	PDHam1m, GLYATm		CO2t, MDHg
	PDHam1m, GLYT		CO2t, PEPt
	PDHam1m, GLYTm		CO2t, SUCCt6
	PDHam2m, GLYTm		CO2tp, H2Otp
	PDHe3, GLYATm		CSm, AKGDe1
	PDHe3, GLYT		CSm, AKGDe2
	PDHe3, GLYTm		CSm, SUCOASm
	PGI1, PGI2		CYOO6m, AKGDe1
	PGI1c, PGI3c		CYOO6m, AKGDe2
	PGI3, PGI2		CYOO6m, DICtm
	PPCKg, CO2t		CYOO6m, SUCCt6
	PPCKg, SUCOASm		CYOO6m, SUCOASm
	SUCOASm, 13DPGtg		CYOR_u6m, DICtm
	SUCOASm, ALAt2r		DICtm, H2Ot5
	SUCOASm, CO2tp		DICtm, SUCD1rm
	SUCOASm, H2Ot5		FBPg, H2Otp
	SUCOASm, MALtg		FRDm, ALAt2r
	SUCOASm, MDHg		FRDm, ALATA_Li
	SUCOASm, PEPt		FRDm, ATPS
	SUCOASm, PGK		FRDm, H2Ot5
	TGLUASPm, H2Ot5		FRDm, PYK
	TGLUASPm, H2Otm		FUMm, AKGDe1
	THRDm, PDHam1m		FUMm, AKGDe2
	THRDm, PDHam2m		FUMm, DICtm
	THRDm, PDHe2		G6PI2x, PGI1c
	THRDm, PDHe3		G6PI2x, PGI3c
	THRt2, PDHam1m		GLUDm, AKGDe1
	THRt2, PDHam2m		GLUDm, AKGDe2
	THRt2, PDHe2		GLUDm, SUCOASm
	THRt2, PDHe3		GLUDx [m], H2Ot5
	THRt2m, CO2tm		GLUDx [m], PYK
	THRt2m, PDHam1m		H2Otm, AKGMALtm
	THRt2m, PDHam2m		H2Otm, MDHm
	THRt2m, PDHe2		ICDHym, AKGDe1
	THRt2m, PDHe3		ICDHym, AKGDe2
	TPIg, CO2t		ICDHym, SUCOASm
	TPIg, GLYCtg		MALtg, AKGDe1
	TPIg, GLYKg		MALtg, AKGDe2
	TPIg, SUCOASm		MALtg, CO2tp
	FUMm, H2Ot5		MALtg, MDHg
	ASPt2, H2Ot5		MALtg, PEPt
	AKGMALtm, H2Ot5		MDHg, AKGDe1
			MDHg, AKGDe2
			MDHg, H2Otp
			MDHm, CO2tp
			MDHm, H2Ot5
			MDHm, MDHg
			MDHm, PEPt
			ME1x, AKGDe1
			ME1x, AKGDe2
			ME1x, PYK
			ME1x, SUCCt6
			ME1x, SUCOASm
			NH4t, AKGDe1
			NH4t, AKGDe2
			NH4t, AKGMALtm
			NH4t, GLUDx [m]
			NH4t, H2Ot5
			NH4t, OAtm1
			NH4t, SUCCt6
			NH4t, SUCOASm
			NH4tm, ASPTA1
			NH4tm, H2Ot5
			NH4tm, NH4t
			O2t, AKGDe1
			O2t, AKGDe2
			O2t, DICtm
			O2t, SUCCt6
			O2t, SUCOASm
			O2trm, DICtm
			OAtm1, H2Ot5
			PEPt, AKGDe1
			PEPt, AKGDe2
			PEPt, AKGMALtm
			PEPt, H2Otp
			PEPt, SUCCt6
			PGI1, PGI2
			PGI1c, PGI3c
			PGI3, PGI2
			PPCKg, AKGDe1
			PPCKg, AKGDe2
			PPCKg, AKGMALtm
			PPCKg, ASPt2
			PPCKg, ASPTA1m
			PPCKg, CO2t
			PPCKg, H2Otp
			PPCKg, MALtg
			PPCKg, MDHm
			PPCKg, SUCCt6
			PPCKg, SUCOASm
			PPCKg, TGLUASPm
			SUCCt6, ALAt2r
			SUCCt6, ALATA_Li
			SUCCt6, CO2tp
			SUCCt6, CYOR_u6m
			SUCCt6, DICtm
			SUCCt6, FUMm
			SUCCt6, H2Ot5
			SUCCt6, MDHg
			SUCCt6, O2trm
			SUCCt6, SUCD1rm
			SUCD3_DASH_u6m, AKGDe1
			SUCD3_DASH_u6m, AKGDe2
			SUCD3_DASH_u6m, DICtm
			SUCD3_DASH_u6m, SUCCt6
			SUCD3_DASH_u6m, SUCOASm
			SUCOASm, 13DPGtg
			SUCOASm, ACONTm
			SUCOASm, ALAt2r
			SUCOASm, ALATA_Li
			SUCOASm, CO2t
			SUCOASm, CO2tp
			SUCOASm, CYOR_u6m
			SUCOASm, DICtm
			SUCOASm, FUMm
			SUCOASm, H2Ot5
			SUCOASm, H2Otp
			SUCOASm, MALtg
			SUCOASm, MDHg
			SUCOASm, O2trm
			SUCOASm, PEPt
			SUCOASm, PGK
			SUCOASm, SUCD1rm
			TGLUASPm, CO2tp
			TGLUASPm, H2Ot5
			TGLUASPm, H2Otm
			TGLUASPm, MDHg
			TGLUASPm, PEPt
			FUMm, H2Ot5
